# Supplementary material for: Mutations in RABE1C suppress the spirrig mutant phenotype
Source: PLoS One. 2024 Jun 17;19(6):e0304001. doi: 10.1371/journal.pone.0304001 (PMC11182498; doi:10.1371/journal.pone.0304001)
Supplement: S1 Table — Genes in the mapped region related to endosomal trafficking and RNA metabolism selected for sequencing. (XLSX) [file pone.0304001.s003.xlsx]

## Sheet: S1 Table
S1 Table. Candidate genes for a spi suppressor.
Genes in the mapped region related to endosomal trafficking and RNA metabolism selected for sequencing.
Locus ID	Gene Model Description	Primary Gene Symbol
AT3G46060	small GTP-binding protein (ara-3) The mRNA is cell-to-cell mobile.	RABE1c
AT3G46070	C2H2-type zinc finger family protein;(source:Araport11)
AT3G46210	Ribosomal protein S5 domain 2-like superfamily protein;(source:Araport11)
AT3G46220	E3 UFM1-protein ligase-like protein;(source:Araport11)
AT3G46460	ubiquitin-conjugating enzyme 13;(source:Araport11)	UBIQUITIN-CONJUGATING ENZYME 13 (UBC13)
AT3G46470	RNA-binding (RRM/RBD/RNP motifs) family protein;(source:Araport11)
AT3G46600	GRAS family transcription factor;(source:Araport11)
AT3G46830	RAB GTPase homolog A2C;(source:Araport11)	RAB GTPASE HOMOLOG A2C (RABA2c)
AT3G46920	kinase superfamily with octicosapeptide/Phox/Bem1p domain-containing protein;(source:Araport11)
AT3G46960	The gene encodes a DExD/H box RNA helicase, involved in the regulation of K+ deprivation stress response. SKI2 encodes the RNA helicase subunit of the SKI complex. Mutation of SKI2 leads to production of secondary siRNAs from miRNA target transcripts	SUPERKILLER 2 (SKI2)
AT3G47120	GDS1is a member of the C3H-type zinc finger family of proteins. Mutants display growth defects due to reduced cell number and size.	GROWTH, DEVELOPMENT AND SPLICING 1 (GDS1)
AT3G47550	RING/FYVE/PHD zinc finger superfamily protein;(source:Araport11)
AT3G47700	Involved in transportation of seed storage proteins from the ER to the vacuole. Mutant seed cell accumulates the precursors of 12S globulin and 2S albumin instead of the vacuolar-located mature proteins. Member of MAG2 complex, involved in the development of vegetative organs.	MAIGO2 (MAG2)
AT3G47990	SUGAR-INSENSITIVE 3;(source:Araport11)	SUGAR-INSENSITIVE 3 (SIS3)
AT3G48440	Zinc finger C-x8-C-x5-C-x3-H type family protein;(source:Araport11)
