# Supplementary material for: Mutations in RABE1C suppress the spirrig mutant phenotype
Source: PLoS One. 2024 Jun 17;19(6):e0304001. doi: 10.1371/journal.pone.0304001 (PMC11182498; doi:10.1371/journal.pone.0304001)
Supplement: S2 Table — (XLSX) [file pone.0304001.s004.xlsx]

## Sheet: Info
S2 Table. Excretome results.
dataset	Column	Header 1	Header 2	Comment
	A		LFQ intensity spi-mut-1	log2 transformed LFQ values (lable free quantification) calculated by MaxQuant and Perseus software
	B		LFQ intensity spi-mut-2	log2 transformed LFQ values (lable free quantification) calculated by MaxQuant and Perseus software
	C		LFQ intensity spi-mut-3	log2 transformed LFQ values (lable free quantification) calculated by MaxQuant and Perseus software
	D		LFQ intensity spi-mut-4	log2 transformed LFQ values (lable free quantification) calculated by MaxQuant and Perseus software
	E		LFQ intensity spi-sup-1	log2 transformed LFQ values (lable free quantification) calculated by MaxQuant and Perseus software
	F		LFQ intensity spi-sup-2	log2 transformed LFQ values (lable free quantification) calculated by MaxQuant and Perseus software
	G		LFQ intensity spi-sup-3	log2 transformed LFQ values (lable free quantification) calculated by MaxQuant and Perseus software
	H		LFQ intensity spi-sup-4	log2 transformed LFQ values (lable free quantification) calculated by MaxQuant and Perseus software
	I		LFQ intensity WT-1	log2 transformed LFQ values (lable free quantification) calculated by MaxQuant and Perseus software
	J		LFQ intensity WT-2	log2 transformed LFQ values (lable free quantification) calculated by MaxQuant and Perseus software
	K		LFQ intensity WT-3	log2 transformed LFQ values (lable free quantification) calculated by MaxQuant and Perseus software
	L		LFQ intensity WT-4	log2 transformed LFQ values (lable free quantification) calculated by MaxQuant and Perseus software
	M		iBAQ spi-mut-1	raw iBAQ values (intensity based absolute quantification values) calculated by MaxQuant software
	N		iBAQ spi-mut-2	raw iBAQ values (intensity based absolute quantification values) calculated by MaxQuant software
	O		iBAQ spi-mut-3	raw iBAQ values (intensity based absolute quantification values) calculated by MaxQuant software
	P		iBAQ spi-mut-4	raw iBAQ values (intensity based absolute quantification values) calculated by MaxQuant software
	Q		iBAQ spi-sup-1	raw iBAQ values (intensity based absolute quantification values) calculated by MaxQuant software
	R		iBAQ spi-sup-2	raw iBAQ values (intensity based absolute quantification values) calculated by MaxQuant software
	S		iBAQ spi-sup-3	raw iBAQ values (intensity based absolute quantification values) calculated by MaxQuant software
	T		iBAQ spi-sup-4	raw iBAQ values (intensity based absolute quantification values) calculated by MaxQuant software
	U		iBAQ WT-1	raw iBAQ values (intensity based absolute quantification values) calculated by MaxQuant software
	V		iBAQ WT-2	raw iBAQ values (intensity based absolute quantification values) calculated by MaxQuant software
	W		iBAQ WT-3	raw iBAQ values (intensity based absolute quantification values) calculated by MaxQuant software
	X		iBAQ WT-4	raw iBAQ values (intensity based absolute quantification values) calculated by MaxQuant software
	Y	relative (%)	iBAQ spi-mut-1	relative iBAQ value to the total iBAQ of the sample in %
	Z	relative (%)	iBAQ spi-mut-2	relative iBAQ value to the total iBAQ of the sample in %
	AA	relative (%)	iBAQ spi-mut-3	relative iBAQ value to the total iBAQ of the sample in %
	AB	relative (%)	iBAQ spi-mut-4	relative iBAQ value to the total iBAQ of the sample in %
	AC	relative (%)	iBAQ spi-sup-1	relative iBAQ value to the total iBAQ of the sample in %
	AD	relative (%)	iBAQ spi-sup-2	relative iBAQ value to the total iBAQ of the sample in %
	AE	relative (%)	iBAQ spi-sup-3	relative iBAQ value to the total iBAQ of the sample in %
	AF	relative (%)	iBAQ spi-sup-4	relative iBAQ value to the total iBAQ of the sample in %
	AG	relative (%)	iBAQ WT-1	relative iBAQ value to the total iBAQ of the sample in %
	AH	relative (%)	iBAQ WT-2	relative iBAQ value to the total iBAQ of the sample in %
	AI	relative (%)	iBAQ WT-3	relative iBAQ value to the total iBAQ of the sample in %
	AJ	relative (%)	iBAQ WT-4	relative iBAQ value to the total iBAQ of the sample in %
	AK	mean (%)	spi-mut	Mean rel. iBAQ value of sample group in %
	AL	mean (%)	spi-sup	Mean rel. iBAQ value of sample group in %
	AM	mean (%)	WT	Mean rel. iBAQ value of sample group in %
	AN		BINCODE	Bin code for functional protein category (mapman.org)
	AO	MapMan.org based	Protein category Lvl1	Functional categories are based on MapManX4 (mapman.org), but were further curated and re-structured
	AP	MapMan.org based	Protein category Lvl2	Functional categories are based on MapManX4 (mapman.org), but were further curated and re-structured
	AQ	MapMan.org based	Protein category Lvl3	Functional categories are based on MapManX4 (mapman.org), but were further curated and re-structured
	AR		Majority protein IDs	Arabidopsis identifier
	AS		protein name (TAIR10)	name of arabidopsis protein (database: TAIR10. curated)
	AT		SUBA5	Subcellular localisation (subaCon): SUBA5.live
	AU	LFQ based	log2 foldchange: spi-WT	LFQ based log2‐fold changes
	AV		Significant spi_WT	Statistical evaluation
	AW	LFQ based	log2 foldchange: sup-WT	LFQ based log2‐fold changes
	AX		Significant sup_WT	Statistical evaluation
	AY		Mol. weight [kDa]	Protein specific information
	AZ		Sequence length	Protein specific information
	BA		Student's T-test p-value spi_WT	Statistical evaluation
	BB		Student's T-test q-value spi_WT	Statistical evaluation
	BC		Student's T-test Test statistic spi_WT	Statistical evaluation
	BD		Student's T-test p-value sup_WT	Statistical evaluation
	BE		Student's T-test q-value sup_WT	Statistical evaluation
	BF		Student's T-test Test statistic sup_WT	Statistical evaluation
	BG		Protein IDs	Arabidopsis identifier
	BH		Peptides spi-mut-1	MS statistics and numbers
	BI		Peptides spi-mut-2	MS statistics and numbers
	BJ		Peptides spi-mut-3	MS statistics and numbers
	BK		Peptides spi-mut-4	MS statistics and numbers
	BL		Peptides spi-sup-1	MS statistics and numbers
	BM		Peptides spi-sup-2	MS statistics and numbers
	BN		Peptides spi-sup-3	MS statistics and numbers
	BO		Peptides spi-sup-4	MS statistics and numbers
	BP		Peptides WT-1	MS statistics and numbers
	BQ		Peptides WT-2	MS statistics and numbers
	BR		Peptides WT-3	MS statistics and numbers
	BS		Peptides WT-4	MS statistics and numbers

## Sheet: dataset
S2 Table. Excretome results.
																								relative (%)	relative (%)	relative (%)	relative (%)	relative (%)	relative (%)	relative (%)	relative (%)	relative (%)	relative (%)	relative (%)	relative (%)		mean riBAQ (%)	mean riBAQ (%)	mean riBAQ (%)		MapMan.org based	MapMan.org based	MapMan.org based				LFQ based		LFQ based
LFQ intensity spi-mut-1	LFQ intensity spi-mut-2	LFQ intensity spi-mut-3	LFQ intensity spi-mut-4	LFQ intensity spi-sup-1	LFQ intensity spi-sup-2	LFQ intensity spi-sup-3	LFQ intensity spi-sup-4	LFQ intensity WT-1	LFQ intensity WT-2	LFQ intensity WT-3	LFQ intensity WT-4	iBAQ spi-mut-1	iBAQ spi-mut-2	iBAQ spi-mut-3	iBAQ spi-mut-4	iBAQ spi-sup-1	iBAQ spi-sup-2	iBAQ spi-sup-3	iBAQ spi-sup-4	iBAQ WT-1	iBAQ WT-2	iBAQ WT-3	iBAQ WT-4	riBAQ spi-mut-1	riBAQ spi-mut-2	riBAQ spi-mut-3	riBAQ spi-mut-4	riBAQ spi-sup-1	riBAQ spi-sup-2	riBAQ spi-sup-3	riBAQ spi-sup-4	riBAQ WT-1	riBAQ WT-2	riBAQ WT-3	riBAQ WT-4	Majority protein IDs	spi-mut	spi-sup	WT	BINCODE	Protein category Lvl1	Protein category Lvl2	Protein category Lvl3	Majority protein IDs	protein name (TAIR10)	SUBA5	log2‐fold changes: spi-WT	Significant spi_WT	log2‐fold changes: sup-WT
28.912	29.4182	28.1657	29.5327	29.5607	28.2388	29.4256	30.3282	27.4637	27.9185	28.4227	29.2717	495400000	739390000	347150000	624340000	810480000	305200000	706580000	958130000	95580000	147860000	240850000	298680000	0.0904397	0.120101	0.0615581	0.125547	0.168027	0.0684204	0.153855	0.22931	0.0503981	0.0724013	0.0940331	0.113941	AT1G01100.4	0.0994113	0.154903	0.0826935	17.1.1.1.46	Protein metabolism	protein synthesis	cytosolic ribosome	AT1G01100.4	60S acidic ribosomal protein family	cytosol	0.737987		1.11919
27.977	27.4181	27.6445	27.9123	26.6664	27.0576	26.6393	28.741	27.8355	25.6803	27.6214	27.8724	150780000	115550000	122300000	118710000	77312000	100460000	72537000	176740000	15955000	0	24961000	41935000	0.0275262	0.0187691	0.0216868	0.023871	0.0160282	0.0225213	0.0157947	0.0422994	0.00841287	0	0.00974532	0.0159975	AT1G01470.1	0.0229633	0.0241609	0.00853892	35.1	Cell	LEA proteins	late embryogenesis abundant	AT1G01470.1	Late embryogenesis abundant protein	cytosol	0.48557		0.0236654
27.3781	26.6773	27.0599	25.0668	24.9549	26.0415	25.8393	25.4289	25.7637	25.2962	25.6108	24.9535	23666000	34453000	19990000	8171500	0	0	0	0	1971100	4322200	2339200	0	0.00432044	0.00559629	0.00354471	0.00164318	0	0	0	0	0.00103934	0.00211641	0.000913275	0	AT1G01800.1	0.00377616	0	0.00101726	50.1.1	Not assigned	not assigned	oxidoreductase acting on CH-OH group of donor	AT1G01800.1	NAD(P)-binding Rossmann-fold superfamily protein	cytosol	1.13947		0
25.3984	24.5471	25.5468	24.9799	26.2957	28.9686	27.888	26.5312	25.768	24.6912	25.3743	26.5167	3835200	0	3072100	0	16219000	86708000	40348000	0	0	10546000	11084000	6658900	0.00070015	0	0.000544758	0	0.00336249	0.0194384	0.00878562	0	0	0.00516397	0.00432743	0.00254026	AT1G02305.1	0.000311227	0.00789663	0.00300791	19.5.1.1	Protein metabolism	protein degradation	peptidase families	AT1G02305.1	Cysteine proteinases superfamily protein	vacuole	0		1.83337
27.6719	26.6413	27.456	28.1979	27.4711	27.5825	27.4521	23.9258	25.7954	27.8896	27.6239	27.6299	26171000	18594000	38130000	31252000	31363000	27627000	21971000	2536000	9591300	15295000	13590000	14318000	0.00477775	0.00302027	0.00676138	0.00628436	0.00650211	0.00619348	0.0047841	0.000606944	0.00505737	0.00748937	0.00530583	0.00546208	AT1G02500.2	0.00521094	0.00452166	0.00582866	36957	Coenzyme metabolism	S-adenosyl methionine (SAM) cycle	Met to SAM	AT1G02500.2	S-adenosylmethionine synthase 1	cytosol	0.257083		-0.626813
27.6012	27.5275	27.5418	28.0447	26.8241	27.7332	27.8886	28.4492	28.4535	27.8566	27.9349	28.4281	139860000	145460000	116650000	132660000	65760000	131300000	138460000	121320000	93726000	52253000	95498000	63552000	0.0255327	0.0236274	0.0206849	0.0266762	0.0136332	0.0294351	0.0301491	0.0290357	0.0494205	0.0255863	0.0372845	0.024244	AT1G03330.1	0.0241303	0.0255633	0.0341338	16.4.3.2	RNA	RNA processing	RNA splicing	AT1G03330.1	Small nuclear ribonucleoprotein family protein	cytosol	-0.489478		-0.444506
26.0307	26.0037	24.1468	26.2032	25.8065	23.8575	24.3723	25.7304	24.5086	25.6918	25.1916	26.6215	10028000	11734000	3856500	9637000	8651400	2881600	2493800	0	1701400	1676900	1817400	3834800	0.0018307	0.00190598	0.000683851	0.00193787	0.00179359	0.000646003	0.000543015	0	0.000897127	0.000821113	0.000709552	0.00146291	AT1G03350.1	0.0015896	0.000745652	0.000972676	13711	RNA	RNA biosynthesis	transcriptional activation	AT1G03350.1	BSD domain-containing protein	nucleus	0.092731		-0.561656
32.4779	32.741	32.2029	32.0654	32.2028	31.989	31.4743	33.1273	31.7899	31.8998	31.6083	31.5382	961260000	1184100000	672560000	723640000	979910000	765340000	660700000	1662000000	191640000	186590000	218990000	210620000	0.175487	0.192336	0.119261	0.145514	0.203153	0.171576	0.143865	0.397768	0.101049	0.0913659	0.0854985	0.080348	AT1G04410.1	0.15815	0.22909	0.0895654	5.1.1.3	Lipid metabolism	lipid synthesis	fatty acid synthesis	AT1G04410.1	Lactate/malate dehydrogenase family protein	vacuole	0.662718	+	0.489289
26.6804	26.6415	23.8274	27.5032	27.2498	26.619	25.7812	24.1272	26.8953	28.1425	26.9385	24.6673	15752000	15057000	8511800	20385000	14886000	7498700	4296100	5359200	10198000	16971000	15322000	3788400	0.00287567	0.00244575	0.00150935	0.00409915	0.00308613	0.00168108	0.000935459	0.00128262	0.00537728	0.00831004	0.00598204	0.00144521	AT5G19780.1	0.00273248	0.00174632	0.00527864	20.1.1.1	Cell	cytoskeleton	microtubular network	AT5G19780.1	tubulin alpha-5	cytosol	-0.497744		-0.716583
27.5177	26.8441	27.0691	27.1925	27.5423	27.7833	27.159	27.3056	26.6974	26.1757	27.2893	26.4855	40883000	23357000	30792000	22232000	45875000	17243000	10769000	24384000	11947000	10134000	22854000	4592800	0.00746356	0.00379394	0.00546017	0.00447056	0.00951071	0.00386557	0.00234491	0.00583585	0.0062995	0.00496223	0.0089227	0.00175208	AT1G04850.1	0.00529706	0.00538926	0.00548413	35.2	Protein metabolism	protein degradation	ubiquitin	AT1G04850.1	ubiquitin-associated (UBA)/TS-N domain-containing protein	golgi	0.493876		0.78559
24.6361	24.0147	23.4039	25.4481	26.0181	25.8981	26.6861	26.1953	26.0646	24.0058	25.0563	26.2164	0	0	0	0	13814000	7167600	27144000	0	584040	20196000	116750000	19294000	0	0	0	0	0.00286389	0.00160685	0.0059105	0	0.000307957	0.0098892	0.0455817	0.00736034	AT1G05010.1	0	0.00259531	0.0157848	11.5.1.2	Hormone metabolism	ethylene	SAM to ethylene (MTA cycle)	AT1G05010.1	1-aminocyclopropane-1-carboxylate oxidase	golgi	0		0.863626
26.0063	25.681	26.2604	26.0501	25.2068	24.313	24.7579	25.2664	25.6905	25.8513	24.6835	25.8698	8673100	10748000	15332000	7791000	0	0	5111000	7516200	1985700	2033700	4398400	0	0.00158335	0.00174582	0.00271874	0.00156667	0	0	0.0011129	0.00179886	0.00104703	0.000995824	0.00171723	0	AT1G06210.1	0.00190365	0.00072794	0.000940022	22.6.5.1.1	Vesicle trafficking	endomembrane trafficking	protein recycling	AT1G06210.1	ENTH/VHS/GAT family protein	nucleus	0.47566		0
28.9994	29.0924	29.277	28.8764	28.4199	28.9589	29.4064	29.0121	29.4548	29.0292	29.1991	29.973	84633000	116870000	138350000	72659000	34264000	61441000	65643000	38253000	52204000	30681000	51106000	89037000	0.0154505	0.0189835	0.0245328	0.0146108	0.00710354	0.013774	0.0142935	0.00915514	0.0275265	0.0150233	0.0199529	0.0339661	AT1G06570.1	0.0183944	0.0110815	0.0241172	10.3.2.2	Amino acid metabolism	amino acid degradation	Trp/Phe/Tyr	AT1G06570.1	4-hydroxyphenylpyruvate dioxygenase	cytosol	-0.352717		-0.464688
28.6263	28.4026	28.4417	28.3416	28.8285	28.7715	28.7946	28.4609	27.3401	28.7539	28.3796	29.2847	93721000	82145000	85697000	58981000	110320000	88253000	98662000	49839000	11226000	53126000	50785000	70449000	0.0171096	0.013343	0.0151962	0.0118603	0.0228713	0.0197848	0.0214833	0.011928	0.00591933	0.0260137	0.0198276	0.0268751	AT1G07080.1	0.0143773	0.0190168	0.0196589	35.2	Not assigned	not assigned	not assigned	AT1G07080.1	Thioredoxin superfamily protein	extracellular	0.0134678		0.274297
30.2637	29.9017	30.0042	29.8025	30.1095	30.1785	30.3519	29.2952	28.0904	29.221	29.2124	29.3493	320000000	259690000	278070000	212110000	260620000	241130000	303050000	50357000	26570000	54647000	69208000	59942000	0.0584189	0.0421821	0.0493086	0.0426525	0.0540312	0.0540571	0.065988	0.012052	0.01401	0.0267585	0.0270203	0.0228669	AT1G07140.1	0.0481405	0.0465321	0.0226639	23.5.1.6	Protein metabolism	protein translocation	nucleus	AT1G07140.1	Pleckstrin homology (PH) domain superfamily protein	cytosol	1.02478	+	1.01553
27.3428	27.2739	28.2238	27.8947	27.9052	29.0017	28.1659	28.7002	28.9142	27.7848	27.8557	24.8929	31335000	45392000	72640000	38438000	54253000	86671000	33999000	42513000	23402000	13316000	13756000	4524700	0.00572048	0.00737314	0.0128808	0.00772937	0.0112476	0.0194301	0.00740315	0.0101747	0.0123396	0.00652033	0.00537064	0.0017261	AT1G07750.1	0.00842596	0.0120639	0.00648916	35.1	Storage proteins	cupin superfamily	unknown	AT1G07750.1	RmlC-like cupins superfamily protein	cytosol	0.321904		1.08135
32.0186	32.6999	32.2991	31.6754	31.4932	31.4573	31.7534	30.5518	30.4834	30.5856	31.4238	31.1471	883110000	1314300000	1400200000	741130000	729590000	742340000	1100200000	485440000	115530000	87326000	293200000	284350000	0.16122	0.213485	0.24829	0.149031	0.151257	0.166419	0.239564	0.116181	0.0609175	0.0427601	0.114472	0.108475	AT1G07890.8	0.193006	0.168355	0.081656	10.4.1.1	Redox	hydrogen peroxide removal	ascorbate-glutathione cycle	AT1G07890.8	ascorbate peroxidase 1	cytosol	1.26327	+	0.403977
30.6478	30.789	31.0899	31.0746	31.6829	31.1391	31.1102	30.6444	30.1164	31.1775	29.8283	30.5922	172970000	255560000	292940000	240320000	510730000	326490000	366580000	184590000	33722000	140100000	54376000	76295000	0.0315772	0.0415113	0.0519454	0.0483252	0.105883	0.0731932	0.0798214	0.0441781	0.0177812	0.0686015	0.0212296	0.0291053	AT1G07930.2	0.0433398	0.0757691	0.0341794	36998	Protein metabolism	protein synthesis	translation elongation	AT1G07930.2	GTP binding Elongation factor Tu family protein	cytosol	0.471737		0.715566
32.108	31.6611	31.7073	32.0849	32.3512	32.4468	32.4385	32.3394	32.4888	32.2863	32.2717	33.1764	983650000	856120000	840490000	1025300000	1479200000	1200300000	1208900000	1117300000	581910000	541510000	766060000	977210000	0.179574	0.139062	0.149039	0.206174	0.306665	0.269086	0.263233	0.267405	0.306834	0.265156	0.299086	0.372789	AT1G08110.3	0.168462	0.276597	0.310966	2.1.3.1	Cellular respiration	glycolysis	methylglyoxal degradation	AT1G08110.3	lactoylglutathione lyase family protein / glyoxalase I family protein	cytosol	-0.665465		-0.161809
26.3716	26.0024	26.6516	27.0882	26.571	27.0877	26.7517	27.1859	24.9082	24.9302	24.2506	27.5257	10038000	6225700	8693500	14867000	16187000	18398000	11288000	14806000	1008100	1070000	2530600	7440700	0.00183253	0.00101126	0.00154157	0.00298956	0.00335585	0.0041245	0.00245792	0.00354354	0.000531558	0.000523937	0.000988001	0.0028385	AT1G08200.1	0.00184373	0.00337045	0.0012205	3.8.5.2	Carbohydrate metabolism	nucleotide sugar biosynthesis	UDP-D-xylose synthesis	AT1G08200.1	UDP-D-apiose/UDP-D-xylose synthase 2	cytosol	1.12476		1.49542
26.8463	26.8666	26.7268	26.8846	26.983	25.3516	26.7945	25.3143	24.8766	25.0582	25.6505	25.8537	34245000	25280000	21588000	14935000	63927000	7576500	44630000	9161100	0	0	0	0	0.00625173	0.00410629	0.00382808	0.00300323	0.0132532	0.00169852	0.00971801	0.00219254	0	0	0	0	AT2G27530.2	0.00429733	0.00671557	0	17.1.1.1.10	Protein metabolism	protein synthesis	cytosolic ribosome	AT2G27530.2	Ribosomal protein L1p/L10e family	cytosol	1.47129	+	0.751105
28.9109	28.924	29.1233	29.0605	28.7176	28.6725	28.5199	29.3293	28.9154	28.1721	28.6442	29.0937	37411000	42352000	30645000	35484000	19509000	11459000	25564000	25318000	8612800	4683200	8328900	13422000	0.00682971	0.00687934	0.0054341	0.00713536	0.00404456	0.0025689	0.00556646	0.00605939	0.00454142	0.00229318	0.00325178	0.00512027	AT1G08420.2	0.00656963	0.00455983	0.00380166	11.3.2.2	Hormone metabolism	brassinosteroid	perception and signal transduction	AT1G08420.2	BRI1 suppressor 1 (BSU1)-like 2	nucleus	0.298299		0.103499
29.0536	28.9382	28.9446	28.9843	28.5511	28.0833	29.3279	29.0105	28.686	29.0096	29.2085	28.5822	77107000	77633000	76231000	52421000	41714000	31103000	83922000	38606000	13102000	16933000	31869000	16488000	0.0140766	0.0126101	0.0135176	0.0105412	0.00864806	0.00697274	0.0182737	0.00923962	0.00690852	0.00829143	0.0124424	0.00628989	AT1G08450.1	0.0126864	0.0107835	0.00848305	18.13.1.1.2	Protein metabolism	protein modification	protein folding and quality control	AT1G08450.1	calreticulin 3	endoplasmic reticulum	0.108621		-0.12835
27.5212	27.8711	28.8967	27.4086	26.3389	24.4071	26.3747	28.0594	25.5608	25.6711	25.7519	26.136	88937000	135290000	197330000	72684000	23866000	24725000	39777000	93748000	3484200	0	0	0	0.0162362	0.0219755	0.0349914	0.0146158	0.00494785	0.00554291	0.00866129	0.0224368	0.00183717	0	0	0	AT1G08780.1	0.0219547	0.0103972	0.000459294	20.3.2.4	Cell	cytoskeleton	actin and tubulin folding	AT1G08780.1	ABI3-interacting protein 3	nucleus	2.14447	+	0.515087
26.0619	25.8421	25.9075	25.7775	25.2585	24.0648	24.7953	25.2656	25.8292	24.9842	25.0882	26.8334	24614000	28773000	35506000	18327000	30759000	35769000	13726000	2393300	5515900	0	0	3601800	0.0044935	0.00467367	0.00629608	0.00368532	0.00637689	0.00801877	0.00298878	0.000572791	0.00290846	0	0	0.00137403	AT1G08970.4	0.00478714	0.00448931	0.00107062	15.7.54.3	RNA	RNA biosynthesis	transcriptional activation	AT1G08970.4	nuclear factor Y, subunit C9	nucleus	0.213525		0
29.8373	30.1402	29.8821	29.8514	30.2016	30.6271	30.5494	30.6045	30.3792	30.2294	30.2473	30.1278	178230000	288580000	179300000	118760000	112650000	230890000	201550000	86210000	72457000	106380000	102530000	104920000	0.0325375	0.0468748	0.0317943	0.0238811	0.0233544	0.0517614	0.0438867	0.0206327	0.0382057	0.0520901	0.0400299	0.0400252	AT1G08980.1	0.0337719	0.0349088	0.0425877	11.2.1.2.1	Hormone metabolism	auxin	synthesis	AT1G08980.1	amidase 1	cytosol	-0.318164	+	0.24974
28.1482	27.9334	28.1219	28.2101	27.9771	27.6235	27.4477	28.2648	27.8938	27.6286	27.8086	28.3758	21444000	21433000	19679000	19576000	17123000	13455000	12030000	8790300	4170000	4025300	6646400	6211600	0.00391479	0.00348142	0.00348957	0.00393648	0.0035499	0.00301637	0.00261949	0.00210379	0.00219879	0.00197103	0.0025949	0.00236962	AT1G09010.1	0.00370556	0.00282239	0.00228359	50.3.2	Carbohydrate metabolism	carbohydrate handling	gluco-, galacto- and mannosidases	AT1G09010.1	glycoside hydrolase family 2 protein	extracellular	0.176675		-0.098444
30.8681	30.6953	31.019	31.0712	31.6511	31.1961	31.4083	31.3505	32.12	31.3647	32.0562	32.7997	407890000	406730000	397290000	422970000	1181300000	1187800000	658940000	722450000	602540000	552420000	811180000	1356200000	0.074464	0.0660662	0.0704492	0.0850537	0.244905	0.266284	0.143482	0.172905	0.317712	0.270499	0.316702	0.517367	AT1G09310.1	0.0740083	0.206894	0.35557	35.2	Not assigned	not assigned	not assigned	AT1G09310.1	unkown protein, DUF538	cytosol	-1.17176	+	-0.683652
29.5999	29.2156	29.1179	30.0057	29.6936	29.0179	28.9433	30.1109	30.1828	30.0282	29.4207	31.6761	139890000	115690000	97922000	166060000	151360000	118040000	86066000	153910000	84961000	71398000	60722000	261670000	0.0255382	0.0187918	0.017364	0.0333925	0.0313796	0.0264625	0.0187405	0.0368355	0.0447989	0.0349608	0.0237072	0.0998227	AT1G09640.1	0.0237716	0.0283545	0.0508224	17.4.2.2	Protein metabolism	protein synthesis	translation elongation	AT1G09640.1	Translation elongation factor EF1B, gamma chain	cytosol	-0.842167		-0.885509
25.2707	25.1104	25.1209	25.4053	25.9158	25.7601	25.4242	26.105	25.4863	26.8862	25.7123	25.4346	2638000	5058900	3799900	4180300	3518500	6084700	4831200	5360500	0	0	0	0	0.00048159	0.00082173	0.000673815	0.000840603	0.000729448	0.00136408	0.00105198	0.00128293	0	0	0	0	AT1G09780.1	0.000704435	0.00110711	0	50.5.4	Not assigned	not assigned	intramolecular transferase	AT1G09780.1	Phosphoglycerate mutase, 2,3-bisphosphoglycerate-independent	cytosol	-0.653023		-0.0785561
29.8498	30.0461	29.9461	29.9176	29.767	30.6249	30.274	30.1309	29.1736	29.5178	29.5682	29.9184	274020000	298600000	313320000	255640000	233480000	328290000	308420000	218580000	37775000	58112000	58241000	140290000	0.0500248	0.0485024	0.0555593	0.0514058	0.0484046	0.0735968	0.0671573	0.052313	0.0199183	0.0284552	0.0227386	0.0535183	AT1G10360.1	0.0513731	0.0603679	0.0311576	18.12.1.4	Protein metabolism	protein modification	S-glutathionylation and deglutathionylation	AT1G10360.1	Glutathione-S-transferase U18	cytosol	0.395411		0.654676
28.0474	27.2014	27.6764	27.5787	27.3253	27.5774	27.1603	24.6934	28.6026	26.8529	28.2089	25.7454	112060000	85681000	95075000	61815000	18173000	18959000	15239000	16631000	37661000	13842000	45769000	10791000	0.0204576	0.0139174	0.0168591	0.0124302	0.00376759	0.00425027	0.00331823	0.00398032	0.0198582	0.00677789	0.0178692	0.00411658	AT5G14670.3	0.0159161	0.0038291	0.0121555	22.3.2.1	Vesicle trafficking	coat protein I (COPI) coatomer machinery	coat protein recruiting	AT5G14670.3	ADP-ribosylation factor A1B	golgi	0.273524		-0.663359
27.2708	27.3031	27.8383	27.6816	25.2916	26.9866	27.253	27.9104	24.3433	24.7113	25.2252	26.3964	36024000	45664000	50828000	33711000	9437700	26647000	31439000	55875000	6254900	6538600	11971000	6864200	0.0065765	0.00741732	0.00901304	0.00677884	0.0019566	0.00597378	0.00684572	0.0133726	0.00329813	0.0032017	0.00467374	0.00261858	AT1G11650.2	0.00744642	0.00703718	0.00344804	35.1	RNA	RNA regulation of transcription	unknown	AT1G11650.2	RNA-binding (RRM/RBD/RNP motifs) family protein	nucleus	2.35439	+	1.69136
33.4764	33.1005	33.3757	33.6785	33.7473	34.1065	33.8288	33.7932	33.9798	33.8345	33.7778	33.9899	3318600000	2449800000	3082800000	2944600000	3255100000	3644700000	3111500000	2778500000	1548100000	1321600000	1891400000	2105000000	0.60584	0.397927	0.546655	0.59212	0.67484	0.817077	0.677517	0.664982	0.816293	0.647136	0.738444	0.803022	AT1G11840.4	0.535636	0.708604	0.751224	2.1.3.1	Cellular respiration	glycolysis	methylglyoxal degradation	AT1G11840.4	glyoxalase I homolog	cytosol	-0.487734	+	-0.0265551
27.4433	27.9994	27.7997	27.289	27.0552	28.0327	27.458	27.3598	27.5708	26.5797	26.7615	27.8622	28333000	33327000	38528000	23508000	13876000	33513000	15738000	13600000	7329300	2062000	7454100	13739000	0.00517244	0.00541339	0.00683195	0.00472715	0.00287674	0.00751302	0.00342689	0.0032549	0.00386465	0.00100968	0.00291024	0.0052412	AT1G11910.1	0.00553623	0.00426789	0.00325644	19.5.3.1	Protein metabolism	protein degradation	peptidase families	AT1G11910.1	aspartic proteinase A1	vacuole	0.439289		0.282867
28.5414	28.805	28.9877	28.681	27.6061	28.1821	28.0195	28.7217	26.9552	27.2941	26.3518	28.2451	58746000	74843000	81512000	47251000	29373000	32499000	32171000	37392000	5218400	7632100	3545800	13801000	0.0107246	0.0121569	0.0144541	0.00950155	0.00608955	0.0072857	0.00700511	0.00894907	0.0027516	0.00373714	0.00138436	0.00526485	AT1G12050.1	0.0117093	0.00733236	0.00328449	4.2.8.3.3	Amino acid metabolism	amino acid degradation	Trp/Phe/Tyr	AT1G12050.1	Fumarylacetoacetase	cytosol	1.54224	+	0.920784
31.1405	31.2249	31.0809	30.9803	31.6258	31.9284	31.69	31.9502	32.1596	32.0249	32.0284	31.3371	209890000	246280000	216330000	178460000	333720000	367870000	309010000	288960000	188370000	189340000	219270000	136510000	0.0383173	0.0400039	0.0383606	0.035886	0.0691861	0.0824699	0.0672857	0.0691571	0.0993251	0.0927124	0.0856078	0.0520763	AT1G12240.1	0.0381419	0.0720247	0.0824304	3.1.4.1.2	Carbohydrate metabolism	carbohydrate degradation	sucrose	AT1G12240.1	Glycosyl hydrolases family 32 protein	vacuole	-0.780842	+	-0.0888944
28.4762	27.9508	28.1992	28.0126	28.8428	28.9121	28.3067	28.6856	28.0655	28.4265	28.609	28.9722	47771000	35654000	38935000	33870000	39162000	55115000	48165000	25787000	9840800	11857000	24121000	20043000	0.00872102	0.00579137	0.00690412	0.00681081	0.00811898	0.0123558	0.0104877	0.00617163	0.00518893	0.00580591	0.00941736	0.00764607	AT1G12270.1	0.00705683	0.00928354	0.00701457	35.1	Not assigned	not assigned	not assigned	AT1G12270.1	stress-inducible protein, putative	nucleus	-0.358596		0.168505
30.7645	30.7767	30.849	30.8447	30.9991	30.758	30.8102	31.0377	31.6754	30.7082	31.4414	30.7832	526470000	629640000	556960000	559480000	533930000	327340000	385860000	516970000	346420000	200170000	410630000	262910000	0.0961118	0.102274	0.0987626	0.112504	0.110693	0.0733838	0.0840195	0.123727	0.182663	0.0980155	0.160319	0.100296	AT1G12310.1	0.102413	0.0979559	0.135323	35.1	Protein metabolism	protein handling	protein postranslational modification	AT1G12310.1	Calcium-binding EF-hand family protein	cytosol	-0.343355		-0.250809
24.9101	24.4183	25.2131	26.3481	26.2531	25.9505	26.3133	25.4277	25.8051	26.3297	25.4491	26.5642	0	0	0	5660300	15457000	6481400	13917000	23209000	4859700	5662200	3958200	18806000	0	0	0	0.00113821	0.00320451	0.00145301	0.00303037	0.00555464	0.00256246	0.00277256	0.00154537	0.00717417	AT1G12520.2	0.000284553	0.00331063	0.00351364	35.1	Redox	not assigned	not assigned	AT1G12520.2	copper chaperone for SOD1	peroxisome	-0.81464		-0.050868
30.1801	30.2383	30.1218	30.3339	29.822	30.1528	30.1795	30.534	30.0283	29.6551	29.8293	30.099	135840000	139820000	100050000	120330000	69039000	82017000	112800000	84382000	24729000	11907000	21936000	35646000	0.0247988	0.0227113	0.0177413	0.0241968	0.014313	0.0183868	0.0245618	0.0201952	0.0130393	0.00583039	0.00856429	0.0135983	AT1G13020.1	0.022362	0.0193642	0.0102581	17.3.2.2	Protein metabolism	protein synthesis	translation initiation	AT1G13020.1	eukaryotic initiation factor 4B2	cytosol	0.315624	+	0.26916
30.4548	30.8243	29.7417	30.0128	29.9432	29.5487	29.0216	28.7474	29.6302	30.8062	30.0009	28.6862	143450000	230600000	68634000	109320000	181040000	105900000	75924000	60444000	50957000	145450000	103600000	35176000	0.0261881	0.0374569	0.0121705	0.0219828	0.0375328	0.0237409	0.0165322	0.0144661	0.026869	0.0712212	0.0404477	0.0134191	AT3G04120.1	0.0244496	0.023068	0.0379892	2.1.1.4.1	Cellular respiration	glycolysis	cytosolic glycolysis	AT3G04120.1	glyceraldehyde-3-phosphate dehydrogenase C subunit 1	cytosol,nucleus	0.477526		-0.465634
25.6928	24.4484	24.913	25.1138	25.5738	23.6109	24.9266	26.4229	25.8585	25.7904	24.973	24.9001	8186600	7958600	7761200	0	8827300	6272700	8021200	3498300	3015200	3124100	2483500	0	0.00149454	0.00129274	0.00137625	0	0.00183006	0.00140623	0.00174659	0.000837252	0.00158988	0.00152975	0.000969612	0	AT1G13730.2	0.00104088	0.00145503	0.00102231	35.2	Not assigned	not assigned	not assigned	AT1G13730.2	Nuclear transport factor 2 (NTF2) family protein with RNA binding (RRM-RBD-RNP motifs) domain	nucleus	-0.33849		-0.246933
27.533	27.3775	27.6073	27.0706	27.6156	27.9814	27.9552	28.5921	29.3131	28.1051	28.7234	28.4884	20905000	19105000	28891000	10958000	20198000	23350000	22584000	22105000	18599000	10393000	16983000	19479000	0.00381639	0.00310327	0.00512308	0.00220351	0.00418741	0.00523465	0.00491758	0.00529042	0.00980702	0.00508905	0.00663053	0.00743091	AT1G13750.1	0.00356156	0.00490751	0.00723938	35.1	Not assigned	not assigned	phosphatases	AT1G13750.1	Purple acid phosphatases superfamily protein	extracellular	-1.26041	+	-0.621435
32.1103	32.4634	31.6188	31.6339	31.3384	31.9677	32.089	30.9286	31.2559	31.6038	31.549	30.149	1784300000	2494600000	1531600000	922810000	973600000	1535800000	1951400000	418230000	128960000	163220000	245400000	76451000	0.32574	0.405204	0.27159	0.185565	0.201845	0.344299	0.42491	0.100095	0.067999	0.0799225	0.0958095	0.0291648	AT1G13930.3	0.297025	0.267787	0.0682239	35.1	Not assigned	not assigned	not assigned	AT1G13930.3	Inolved in response to salt stress. Knockout mutants are hypersensitive to salt stress.	nucleus	0.817181		0.441518
24.1557	24.8879	25.1322	24.2386	27.423	28.4731	29.5445	24.7123	28.2332	29.3759	30.4538	25.6959	0	0	0	0	43707000	75215000	130100000	2039200	19250000	82404000	140760000	3224300	0	0	0	0	0.00906124	0.0168619	0.0283288	0.000488044	0.0101503	0.04035	0.0549558	0.00123002	AT1G14540.1	0	0.013685	0.0266715	35.1	Not assigned	not assigned	not assigned	AT1G14540.1	Peroxidase superfamily protein	extracellular	-3.83609	+	-0.901465
27.4253	27.4054	28.2076	27.1851	28.3697	26.2574	27.51	27.6174	28.7036	25.597	24.9367	29.1622	41059000	44123000	60183000	33850000	26174000	22203000	47586000	33221000	35789000	12021000	2503700	65474000	0.00749569	0.00716701	0.0106719	0.00680679	0.00542634	0.00497752	0.0103617	0.00795082	0.0188711	0.00588622	0.000977499	0.0249772	AT1G14700.3	0.00803535	0.00717909	0.012678	35.1	Not assigned	not assigned	phosphatases	AT1G14700.3	purple acid phosphatase 3	extracellular	0.45594		0.338736
27.4675	27.3004	27.8585	27.4277	26.8168	27.9333	27.7646	27.1375	28.9695	28.2658	27.6019	27.515	27805000	30541000	32569000	22002000	20332000	29031000	23366000	24050000	32210000	17976000	17519000	13904000	0.00507605	0.00496085	0.00577528	0.00442431	0.00421519	0.00650823	0.00508786	0.00575591	0.0169839	0.00880215	0.0068398	0.00530414	AT1G15000.1	0.00505912	0.0053918	0.0094825	19.5.2.2	Protein metabolism	protein degradation	peptidase families	AT1G15000.1	serine carboxypeptidase-like 50	extracellular	-0.574483		-0.674993
31.3033	31.3146	31.3915	31.0295	30.4985	30.6036	30.5673	30.7261	30.1353	30.0585	30.6158	30.3387	373810000	446700000	364730000	244380000	203830000	266020000	256810000	127850000	60051000	82362000	149010000	95677000	0.0682423	0.0725586	0.0646755	0.0491416	0.0422576	0.059637	0.0559194	0.0305985	0.0316641	0.0403295	0.0581767	0.0364992	AT1G15340.1	0.0636545	0.0471031	0.0416674	1900-02-04 02:24:00	RNA	RNA regulation of transcription	Methyl binding domain proteins	AT1G15340.1	methyl-CPG-binding domain 10	nucleus	0.972657	+	0.311804
29.0746	29.4795	29.9163	29.2625	29.5895	27.7677	28.905	29.451	27.0596	27.7077	26.9037	29.0383	53117000	56333000	52315000	48464000	45841000	11356000	14155000	32260000	1085900	6180200	1153100	17968000	0.00969698	0.00915031	0.00927672	0.00974547	0.00950366	0.00254581	0.0030822	0.00772082	0.000572581	0.0030262	0.000450195	0.00685449	AT1G15750.4	0.00946737	0.00571312	0.00272587	11.2.2.2	Hormone metabolism	auxin	perception and signal transduction	AT1G15750.4	Transducin family protein / WD-40 repeat family protein	cytosol	1.75587	+	1.25098
28.3778	28.2563	27.5678	29.012	28.6749	27.5045	28.7014	27.2822	25.9543	28.935	27.4027	27.5159	156150000	121140000	98724000	198630000	138550000	63893000	158850000	21146000	2347400	36796000	15011000	17287000	0.0285066	0.0196771	0.0175062	0.0399419	0.0287239	0.0143237	0.034589	0.0050609	0.00123775	0.0180176	0.00586062	0.0065947	AT1G15930.2	0.0264079	0.0206744	0.00792766	17.1.2.1.13	Protein metabolism	protein synthesis	cytosolic ribosome	AT1G15930.2	Ribosomal protein L7Ae/L30e/S12e/Gadd45 family protein	cytosol	0.851484		0.588796
28.331	29.5514	29.3116	27.9595	29.4071	29.4989	28.9263	29.2416	28.6945	27.7367	28.7041	28.7041	217930000	294250000	262080000	128750000	50420000	121430000	100500000	87054000	6214200	7757700	17207000	45009000	0.0397851	0.0477958	0.0464732	0.0258899	0.010453	0.0272224	0.0218835	0.0208347	0.00327667	0.00379864	0.00671799	0.0171702	AT1G16470.2	0.039986	0.0200984	0.00774087	19.2.1.1.2	Protein metabolism	protein degradation	26S proteasome	AT1G16470.2	proteasome subunit PAB1	cytosol	0.32853		0.80863
31.3202	31.9155	32.0846	31.6864	31.2078	31.5936	31.1957	31.913	31.5697	30.8869	31.3781	31.3448	707400000	1143100000	1173800000	807910000	650810000	859610000	780100000	751130000	302750000	151400000	369720000	382500000	0.129142	0.185677	0.208143	0.16246	0.134925	0.192709	0.169864	0.179769	0.159636	0.0741347	0.144347	0.145917	AT1G17100.1	0.171356	0.169317	0.131009	35.2	Coenzyme metabolism	tetrapyrrole	unknown	AT1G17100.1	SOUL heme-binding family protein	extracellular	0.456754		0.182603
26.2393	26.3238	25.8034	26.1168	26.0233	26.1247	26.8053	25.9237	25.0856	25.4067	24.7519	26.607	57549000	50469000	38683000	36142000	40647000	30653000	50494000	7945700	0	0	0	0	0.0105061	0.00819781	0.00685944	0.00726768	0.00842685	0.00687186	0.0109949	0.00190165	0	0	0	0	AT1G17880.1	0.00820775	0.00704881	0	18.13.3.2	Protein metabolism	protein modification	protein folding and quality control	AT1G17880.1	basic transcription factor 3	nucleus	0.658021		0.756403
25.2674	26.7482	27.1509	28.0077	24.6992	25.4102	27.0134	25.3223	25.5202	24.8264	26.0038	26.3489	6304100	19933000	21381000	32037000	14362000	15842000	20873000	2863600	29760000	38518000	36657000	23344000	0.00115087	0.00323777	0.00379137	0.00644222	0.0029775	0.00355149	0.00454502	0.000685349	0.0156921	0.0188608	0.0143117	0.00890534	AT1G18080.1	0.00365556	0.00293984	0.0144425	17.1.2.1.33	Protein metabolism	protein synthesis	cytosolic ribosome	AT1G18080.1	Transducin/WD40 repeat-like superfamily protein	cytosol	1.11874		-0.0635548
30.0514	29.9736	29.9516	29.868	30.1834	29.8866	30.3	30.4195	30.1216	29.9935	29.8271	29.9492	359250000	352300000	385060000	292890000	337860000	259370000	391340000	335740000	131380000	103290000	149360000	143550000	0.0655843	0.057225	0.0682805	0.0588963	0.0700444	0.0581461	0.0852128	0.080353	0.069275	0.0505771	0.0583134	0.0547619	AT1G18210.2	0.0624965	0.0734391	0.0582318	35.1	Signalling	calcium signalling	unknown	AT1G18210.2	Calcium-binding EF-hand family protein	cytosol	-0.011703		0.224497
28.5868	28.9393	29.04	28.8642	29.0782	29.8205	29.6059	28.3892	29.6777	28.8533	29.5243	30.0719	118300000	249000000	213890000	161390000	184270000	282720000	244480000	89986000	62704000	37484000	87951000	114870000	0.0215967	0.0404457	0.0379279	0.0324534	0.0382025	0.0633808	0.0532346	0.0215365	0.033063	0.0183545	0.034338	0.043821	AT1G19130.1	0.0331059	0.0440886	0.0323941	35.2	Not assigned	not assigned	not assigned	AT1G19130.1	unknown protein	cytosol	-0.674224		-0.308372
32.7888	33.3466	33.1487	32.7303	33.4098	34.4795	34.1725	33.6061	33.8426	33.9659	34.1801	33.5607	1457500000	1823000000	1951000000	1272200000	2442700000	4021500000	3423600000	2292300000	1054000000	1307300000	1806700000	1386600000	0.26608	0.296115	0.34596	0.255823	0.506415	0.901549	0.745476	0.548619	0.555761	0.640134	0.705375	0.528964	AT1G19570.1	0.290994	0.675515	0.607559	10.4.1.3	Redox	hydrogen peroxide removal	ascorbate-glutathione cycle	AT1G19570.1	dehydroascorbate reductase	peroxisome	-0.883706	+	0.0296679
25.4359	26.09	26.4735	26.0052	26.874	26.2197	27.2271	26.6748	25.763	26.491	25.7302	26.0092	6067200	13331000	18522000	16118000	31320000	25094000	40216000	26543000	2996200	8954200	6311600	7528300	0.00110762	0.00216539	0.0032844	0.00324112	0.00649319	0.00562563	0.00875688	0.00635257	0.00157986	0.00438452	0.00246419	0.00287192	AT1G19670.1	0.00244963	0.00680707	0.00282512	7.12.6.7.1	Coenzyme metabolism	tetrapyrrole	chlorophyll metabolism	AT1G19670.1	chlorophyllase 1	vacuole	0.00278521		0.750541
28.1906	28.0635	27.9272	27.5275	27.8086	28.1375	28.1318	27.1436	27.2772	27.6938	27.3697	26.1014	48713000	30281000	27818000	22252000	42639000	42330000	40518000	8266100	4584100	5667000	5943500	0	0.00889299	0.00491862	0.00493281	0.00447458	0.00883983	0.00948963	0.00882264	0.00197834	0.00241714	0.00277491	0.00232047	0	AT1G76030.1	0.00580475	0.00728261	0.00187813	24.1.1.2.2	Transport	primary active transport	V-type ATPase complex	AT1G76030.1	ATPase, V1 complex, subunit B protein	golgi,vacuole	0.816706		0.694841
32.3067	32.9845	32.7331	31.8961	31.1761	32.0901	32.1598	31.2875	32.3939	32.144	32.131	31.8126	1172500000	2017000000	1158000000	755150000	486850000	985680000	912620000	192490000	650910000	602980000	657720000	362830000	0.21405	0.327626	0.205342	0.151851	0.100933	0.220972	0.198719	0.0460689	0.343217	0.295256	0.256788	0.138414	AT1G20440.1	0.224717	0.141673	0.258419	35.1	Not assigned	not assigned	not assigned	AT1G20440.1	cold-regulated 47	nucleus	0.359721		-0.441994
24.7559	24.8463	25.9334	24.5841	25.0974	25.2047	23.9666	25.4273	25.2708	24.9331	25.1124	25.5066	3368500	5881900	7374600	2084800	7756100	8764900	5072400	3714200	0	0	0	0	0.00061495	0.000955412	0.0013077	0.000419226	0.00160798	0.00196493	0.0011045	0.000888924	0	0	0	0	AT1G20510.3	0.000824321	0.00139158	0	11.7.1.6	Hormone metabolism	jasmonate	synthesis	AT1G20510.3	OPC-8:0 CoA ligase1	peroxisome	-0.175816		0
28.083	28.2178	27.9582	27.9833	29.2873	28.9675	30.7069	28.135	30.0044	29.7641	30.3035	29.1867	194790000	238030000	172650000	139150000	397840000	381750000	1227700000	127440000	260410000	251220000	582210000	187280000	0.0355606	0.0386638	0.030615	0.0279812	0.0824793	0.0855816	0.267327	0.0305004	0.137311	0.123013	0.227307	0.0714442	AT1G20696.3	0.0332052	0.116472	0.139769	1900-02-04 02:24:00	RNA	RNA regulation of transcription	Nucleosome/chromatin assembly factor group	AT1G20696.3	high mobility group B3	nucleus	-1.75411	+	-0.540505
26.8215	26.0703	27.0368	27.133	26.7764	25.2518	25.4715	26.8839	25.4841	25.0227	26.7703	25.9192	2402900	1561600	3587200	2478200	3344400	1420400	1728700	2691000	201170	117230	335000	860180	0.000438671	0.000253655	0.000636098	0.000498333	0.000693354	0.000318428	0.000376418	0.00064404	0.000106074	5.7403e-05	0.000130791	0.000328144	AT1G20960.2	0.000456689	0.00050806	0.000155603	16.4.7.1.4	RNA	RNA processing	RNA splicing	AT1G20960.2	U5 small nuclear ribonucleoprotein helicase, putative	nucleus	0.966348		0.296837
25.7318	25.6673	24.3539	26.0449	25.8253	24.7953	24.0696	24.8094	25.8839	25.4571	25.5697	26.5149	2019800	2220900	541650	3053800	5401600	3430300	6888000	2196100	941000	868540	1113100	0	0.000368732	0.000360746	9.60477e-05	0.000614079	0.00111985	0.000769012	0.00149984	0.000525595	0.000496177	0.00042529	0.000434578	0	AT1G20970.1	0.000359901	0.000978573	0.000339012	1900-02-04 02:24:00	Not assigned	not assigned	not assigned	AT1G20970.1	proton pump interactor 1	plasma membrane	-0.406927		-0.981488
26.4707	26.1603	26.1915	25.8406	24.5003	24.8438	24.4967	25.7824	25.8005	25.7344	25.139	25.5473	10528000	11739000	9545900	8212000	1099800	0	0	6219800	0	0	0	0	0.00192198	0.0019068	0.00169272	0.00165132	0.000228008	0	0	0.00148859	0	0	0	0	AT1G21380.1	0.00179321	0.00042915	0	22.6.5.1.1	Vesicle trafficking	endomembrane trafficking	protein recycling	AT1G21380.1	Target of Myb protein 1	cytosol,nucleus	0.610459	+	0
30.7724	30.994	31.2881	31.1173	31.6589	31.34	31.2632	31.2189	31.787	31.9804	31.2884	31.6834	112960000	129880000	181380000	151370000	224140000	211470000	179580000	157160000	115690000	142020000	128450000	113540000	0.0206219	0.0210967	0.0321631	0.0304385	0.0464682	0.0474078	0.0391029	0.0376133	0.0610019	0.0695417	0.0501497	0.0433136	AT1G21680.1	0.02608	0.042648	0.0560017	35.2	Not assigned	not assigned	not assigned	AT1G21680.1	DPP6 N-terminal domain-like protein	extracellular	-0.641867	+	-0.31456
31.0085	30.9471	30.8561	31.4418	31.7309	31.2978	30.7882	31.8364	30.4563	30.2608	31.2186	30.9464	349380000	413770000	380740000	314460000	464350000	609460000	571370000	425880000	104020000	113260000	182940000	169140000	0.0637824	0.0672097	0.0675145	0.0632338	0.096268	0.13663	0.124414	0.101926	0.0548484	0.055459	0.0714238	0.0645241	AT1G22300.2	0.0654351	0.11481	0.0615638	35.1	Not assigned	not assigned	not assigned	AT1G22300.2	general regulatory factor 10	cytosol	0.342848		0.692832
32.7337	32.5379	32.6043	32.1068	32.2218	32.483	32.4582	31.892	32.3044	32.5021	32.3563	32.1195	436500000	471090000	416400000	267380000	295180000	361850000	382080000	158990000	138930000	159910000	179740000	159870000	0.079687	0.0765203	0.0738378	0.0537666	0.0611961	0.0811203	0.0831965	0.0380513	0.073256	0.0783017	0.0701744	0.0609877	AT1G22530.1	0.0709529	0.065891	0.07068	35.1	Not assigned	not assigned	not assigned	AT1G22530.1	PATELLIN 2	cytosol,plasma membrane	0.175084		-0.0568399
24.7656	24.693	25.7728	24.8805	26.2397	24.1052	25.2383	25.1295	25.4026	26.1915	25.1696	24.6648	0	0	0	6659200	7868700	5843200	8633000	6628500	6392400	9976100	6283700	5619800	0	0	0	0.00133908	0.00163132	0.00130994	0.0018798	0.00158641	0.00337063	0.00488491	0.00245329	0.00214386	AT4G09800.1	0.000334769	0.00160187	0.00321317	17.1.2.1.20	Protein metabolism	protein synthesis	cytosolic ribosome	AT4G09800.1	S18 ribosomal protein	cytosol	-0.329142		-0.178946
24.2273	24.949	24.0155	24.2422	25.3684	24.4807	25.7477	24.8646	27.2598	28.2646	24.4766	26.2377	3209400	4849000	3767600	4562400	2693400	4516300	3784700	2878400	4768200	10200000	4320900	2326400	0.000585905	0.000787635	0.000668087	0.000917438	0.00055839	0.00101247	0.000824104	0.000688891	0.00251421	0.00499454	0.00168697	0.000887482	AT1G23190.1	0.000739766	0.000770965	0.0025208	3.1.2.5	Carbohydrate metabolism	carbohydrate synthesis	sucrose	AT1G23190.1	Phosphoglucomutase/phosphomannomutase family protein	cytosol	-2.2012		-1.44436
24.7346	24.949	26.2134	25.4887	25.2713	25.1828	23.9718	25.6939	25.562	27.5679	25.6508	25.6639	0	6479200	0	9252000	0	3483900	3054700	0	4799400	27088000	12803000	8545100	0	0.00105243	0	0.00186046	0	0.000781028	0.000665149	0	0.00253066	0.0132639	0.00499857	0.00325981	AT1G70600.1	0.000728222	0.000361544	0.00601325	17.1.1.1.28	Protein metabolism	protein synthesis	cytosolic ribosome	AT1G70600.1	Ribosomal protein L18e/L15 superfamily protein	cytosol	-0.764742		-1.08125
32.942	33.3701	33.1658	32.7682	32.1687	32.7909	32.5098	32.4786	32.7313	32.8247	32.667	32.9635	1151000000	1368000000	1255800000	642090000	782260000	918140000	755070000	466490000	326010000	312200000	420930000	563880000	0.210125	0.222208	0.222684	0.129116	0.162176	0.205831	0.164414	0.111646	0.171901	0.152872	0.16434	0.215111	AT1G23310.1	0.196033	0.161017	0.176056	1.3.3.1	Amino acid metabolism	amino acid synthesis & degradation	Gly/Ser/Thr	AT1G23310.1	Glutamate-glyoxylate aminotransferase 1	peroxisome	0.264909		-0.309662
29.6559	29.5662	29.6424	29.6291	30.4295	29.0562	29.6482	31.2893	29.557	29.1544	29.3044	29.7575	132610000	106830000	215330000	276950000	308880000	72317000	125640000	245780000	51925000	37402000	74664000	81260000	0.0242091	0.0173527	0.0381832	0.055691	0.0640363	0.0162122	0.0273576	0.0588228	0.0273794	0.0183143	0.0291504	0.0309993	AT1G23820.1	0.033859	0.0416072	0.0264609	8.2.1.2	Secondary metabolism	polyamine synthesis	spermidine/spermine	AT1G23820.1	Spermidine synthase	cytosol	0.180074		0.66246
28.1546	27.8151	27.9614	28.29	27.83	25.5115	24.0016	28.7417	26.2042	26.4626	26.6499	26.0126	53814000	40813000	49888000	62054000	19159000	0	0	48379000	0	0	2738400	2412700	0.00982423	0.00662936	0.00884636	0.0124782	0.003972	0	0	0.0115786	0	0	0.00106913	0.000920404	AT1G24100.1	0.00944455	0.00388765	0.000497384	9.3.3.1.6.5	Secondary metabolism	glucosinolates	Met to glucosinolates	AT1G24100.1	UDP-glycosyltransferase	peroxisome	1.72293	+	0.188847
27.9167	27.9254	28.1388	27.987	27.2314	27.7173	27.4599	27.4203	27.8185	27.4503	27.5101	27.9379	31634000	35689000	42462000	28618000	16301000	21802000	15211000	11627000	11903000	7021500	7105400	17412000	0.00577507	0.00579705	0.00752955	0.0057547	0.00337949	0.00488762	0.00331214	0.0027827	0.0062763	0.00343816	0.0027741	0.00664238	AT1G25570.1	0.00621409	0.00359049	0.00478274	35.1	Not assigned	not assigned	not assigned	AT1G25570.1	Di-glucose binding protein with Leucine-rich repeat domain	golgi	0.312755		-0.221967
27.0741	26.3659	26.3036	26.8158	24.3525	27.5627	26.7847	27.2275	24.4338	25.1321	24.9105	25.6915	18117000	12608000	11163000	11873000	8890300	26437000	11418000	15201000	3666100	1472700	0	7605100	0.00330742	0.00204795	0.00197947	0.0023875	0.00184312	0.00592671	0.00248623	0.00363807	0.00193309	0.000721124	0	0.00290122	AT1G27090.1	0.00243059	0.00347353	0.00138886	35.2	Not assigned	not assigned	not assigned	AT1G27090.1	glycine-rich protein	nucleus	1.59784	+	1.43984
29.8257	29.7713	29.9771	30.0911	28.7378	29.1755	29.3707	25.7709	25.8127	24.8015	24.4295	29.9931	432200000	464760000	469210000	434930000	245350000	291980000	306240000	377150000	35649000	25157000	45218000	326640000	0.078902	0.0754921	0.0832023	0.0874587	0.0508654	0.0654567	0.0666826	0.0902638	0.0187973	0.0123184	0.0176541	0.124608	AT1G27310.1	0.0812638	0.0683171	0.0433444	35.1	Not assigned	not assigned	not assigned	AT1G27310.1	nuclear transport factor 2A	cytosol,nucleus	3.65708	+	2.00454
24.6715	24.255	24.9921	24.8414	24.0682	25.6306	25.1351	25.1907	24.7732	25.7353	24.6295	27.6264	0	5315800	586110	16753000	5300200	2557500	9635500	3713600	2368300	7310500	2958500	0	0	0.000863459	0.000103932	0.00336881	0.00109883	0.000573346	0.00209809	0.00088878	0.00124877	0.00357967	0.00115506	0	AT1G27400.1	0.00108405	0.00116476	0.00149588	17.1.1.1.17	Protein metabolism	protein synthesis	cytosolic ribosome	AT1G27400.1	Ribosomal protein L22p/L17e family protein	cytosol,nucleus,plastid	-1.0011		-0.684981
25.5718	26.3449	26.3478	24.9784	26.3117	25.109	25.6211	25.3091	25.1176	25.9381	25.8864	26.7352	7933900	22120000	13672000	4009500	11993000	2995900	0	0	0	0	0	0	0.0014484	0.00359301	0.00242438	0.000806258	0.00248636	0.000671627	0	0	0	0	0	0	AT1G28200.2	0.00206801	0.000789498	0	35.1	Hormone metabolism	abscisic acid	abscisic acid	AT1G28200.2	FH interacting protein 1	golgi	-0.108573		0
25.3917	25.1639	25.626	25.1994	23.8071	24.3083	25.2002	24.8638	25.8802	24.0121	25.3959	26.3768	3190300	7999900	9253400	6454300	1726200	0	0	9830500	0	0	0	0	0.000582418	0.00129944	0.00164085	0.00129787	0.000357872	0	0	0.00235275	0	0	0	0	AT1G28490.1	0.00120515	0.000677654	0	22.8.4.2	Vesicle trafficking	SNARE target membrane recognition and fusion complexes	Qc-type SNARE components	AT1G28490.1	syntaxin of plants 61	golgi	-0.070972		0
24.4691	24.5967	24.7715	23.553	24.1611	26.6926	26.2495	25.592	27.9461	27.2158	27.6844	25.327	1516600	0	0	1461800	2059400	7204300	4199400	1221800	5842500	4124000	6721500	2955400	0.000276869	0	0	0.000293949	0.00042695	0.00161508	0.000914403	0.000292415	0.00308068	0.00201936	0.00262422	0.00112744	AT1G29470.2	0.000142704	0.000812211	0.00221292	35.1	Not assigned	not assigned	not assigned	AT1G29470.2	S-adenosyl-L-methionine-dependent methyltransferases superfamily protein	golgi	-2.69576	+	-1.36954
25.3766	25.8728	25.5293	24.6798	25.9489	26.1064	25.8596	25.0314	25.2449	25.36	24.9243	25.4953	2710300	5858000	2772500	464940	0	0	0	0	0	0	0	0	0.000494789	0.00095153	0.000491632	9.34933e-05	0	0	0	0	0	0	0	0	AT1G29880.1	0.000507861	0	0	39861	Protein metabolism	protein synthesis	aminoacyl-tRNA synthetase activities	AT1G29880.1	glycyl-tRNA synthetase / glycine--tRNA ligase	cytosol	0.108503		0
27.7288	27.1758	27.766	27.6952	27.7983	27.8304	27.3154	27.8532	27.5773	26.8363	27.1457	27.0259	86952000	62881000	89647000	60887000	92711000	85453000	91935000	58835000	19418000	14852000	26309000	18330000	0.0158739	0.0102139	0.0158966	0.0122436	0.0192206	0.019157	0.0200185	0.014081	0.0102389	0.00727245	0.0102716	0.00699259	AT1G29990.1	0.013557	0.0181193	0.00869388	20.3.2.6	Cell	cytoskeleton	actin and tubulin folding	AT1G29990.1	prefoldin 6	cytosol	0.445163		0.553017
25.4656	24.7915	25.0138	26.5448	25.602	26.0426	25.864	23.9359	26.0943	25.3109	25.6524	25.7603	2404200	2546200	2244100	2064600	3034200	5759900	3924800	1374000	1710000	571520	4044700	3175600	0.000438908	0.000413586	0.000397934	0.000415164	0.000629044	0.00129127	0.00085461	0.000328841	0.000901661	0.000279851	0.00157914	0.00121144	AT1G30000.1	0.000416398	0.000775941	0.000993022	18.13.1.3	Protein metabolism	protein modification	protein folding and quality control	AT1G30000.1	alpha-mannosidase 3	golgi	-0.250541		-0.34334
31.0972	31.2906	31.364	31.3074	30.8501	30.5939	30.6224	31.1019	30.8581	30.1991	29.5308	30.9877	838870000	977110000	926160000	691560000	483640000	318010000	373140000	165090000	157160000	131150000	103180000	283200000	0.153143	0.158714	0.164231	0.139064	0.100267	0.0712922	0.0812498	0.0395112	0.0828685	0.0642191	0.0402837	0.108036	AT1G30230.1	0.153788	0.0730801	0.0738518	17.4.2.1	Protein metabolism	protein synthesis	translation elongation	AT1G30230.1	Glutathione S-transferase, C-terminal-like;Translation elongation factor EF1B/ribosomal protein S6	cytosol	0.870872		0.398114
28.269	27.908	28.3085	28.3507	28.8566	28.6865	28.6932	28.7619	28.6222	28.7851	28.8274	28.6012	21639000	17587000	23168000	15882000	25063000	32349000	47083000	18315000	12278000	12604000	17835000	11832000	0.00395039	0.0028567	0.00410825	0.00319366	0.00519601	0.00725207	0.0102521	0.00438335	0.00647403	0.00617169	0.00696317	0.00451371	AT1G30470.3	0.00352725	0.00677089	0.00603065	35.2	Not assigned	not assigned	metal handling	AT1G30470.3	SIT4 phosphatase-associated family protein	nucleus	-0.4999	+	0.0406027
29.0208	29.1511	29.1545	29.4761	28.701	29.6042	29.4893	29.1545	29.8529	28.9335	29.2606	30.2312	63369000	88164000	94781000	77753000	52815000	96722000	91599000	49758000	73825000	28612000	66053000	113510000	0.0115686	0.0143207	0.016807	0.0156351	0.0109495	0.0216834	0.0199453	0.0119086	0.038927	0.0140102	0.0257885	0.0433021	AT1G30510.3	0.0145828	0.0161217	0.030507	50.1.17	Carbohydrate metabolism	ox.PPP	OPP electron transfer	AT1G30510.3	root FNR 2	peroxisome	-0.36891		-0.332292
26.1581	25.8146	25.8071	24.0593	24.4747	25.0725	25.5969	25.7244	25.0187	25.1614	25.0363	25.769	6565500	8949900	8530900	5604700	4670000	1483200	0	1200100	0	463340	275180	499810	0.00119859	0.00145375	0.00151274	0.00112703	0.000968174	0.000332507	0	0.000287221	0	0.00022688	0.000107436	0.000190669	AT1G30580.1	0.00132303	0.000396976	0.000131246	35.1	Not assigned	not assigned	not assigned	AT1G30580.1	GTP binding	cytosol	0.213404		0
25.0732	24.8421	24.9438	24.7827	25.038	27.2992	27.8697	26.4817	26.75	23.844	25.3351	25.8238	0	0	0	1300700	2217300	13731000	21306000	0	3412500	5612600	8670100	719800	0	0	0	0.000261554	0.000459686	0.00307825	0.0046393	0	0.00179937	0.00274827	0.003385	0.000274592	AT1G30700.1	6.53884e-05	0.00204431	0.00205181	50.1.1	Not assigned	not assigned	oxidoreductase acting on CH-OH group of donor	AT1G30700.1	FAD-binding Berberine family protein	extracellular	0		1.23393
25.7804	23.9012	24.2028	24.4847	27.4848	24.8646	26.5109	28.158	24.9494	25.5725	25.0482	26.1815	6176000	8645500	7690700	6269800	33802000	13185000	16664000	42058000	3156300	2503100	0	6759300	0.00112748	0.00140431	0.00136375	0.00126077	0.00700776	0.00295584	0.00362852	0.0100658	0.00166428	0.00122567	0	0.00257856	AT1G31550.1	0.00128908	0.00591448	0.00136713	35.1	Not assigned	not assigned	not assigned	AT1G31550.1	GDSL-like Lipase/Acylhydrolase superfamily protein	extracellular	-0.845601		1.31668
31.0767	31.3888	31.5557	31.5541	31.7362	31.6377	31.6933	32.6818	31.778	31.6206	31.879	31.5289	1369900000	1877000000	1829000000	1626000000	2034800000	1839900000	1814100000	2095600000	837570000	765560000	1158000000	1043800000	0.250087	0.304886	0.324326	0.326967	0.42185	0.412473	0.395013	0.501542	0.44164	0.374865	0.452108	0.398192	AT1G31812.1	0.301567	0.43272	0.416701	35.1	Lipid metabolism	lipid synthesis	acyl-CoA binding protein	AT1G31812.1	acyl-CoA-binding protein 6	cytosol	-0.307805		0.23562
24.765	24.193	24.1134	24.8888	28.0645	27.3659	28.1553	25.3639	26.3121	27.9557	26.7512	25.2026	0	0	0	0	88941000	53118000	94925000	6891600	6349300	20520000	13676000	5242200	0	0	0	0	0.0184391	0.0119081	0.0206696	0.00164937	0.0033479	0.0100478	0.00533941	0.00199981	AT1G33040.1	0	0.0131665	0.00518374	18.13.3.1	Protein metabolism	protein modification	protein folding and quality control	AT1G33040.1	nascent polypeptide-associated complex subunit alpha-like protein 5	nucleus	-2.06536	+	0.682014
26.7902	25.5273	24.5979	27.2258	27.6228	25.7434	26.2479	27.0371	26.863	27.746	25.769	26.5295	33330000	18013000	6747300	37830000	69589000	9721700	22301000	20888000	13440000	26618000	10742000	13004000	0.00608469	0.0029259	0.00119646	0.00760711	0.014427	0.00217943	0.00485596	0.00499915	0.00708674	0.0130338	0.00419391	0.00496081	AT1G33140.1	0.00445354	0.00661539	0.00731881	17.1.1.1.8	Protein metabolism	protein synthesis	cytosolic ribosome	AT1G33140.1	Ribosomal protein L6 family	cytosol	-0.691565		-0.0640979
30.8388	30.4984	30.4554	31.3838	31.3521	30.9712	30.8287	31.6213	30.3411	30.5361	30.0858	31.4721	339800000	196540000	287960000	409610000	469600000	338670000	323880000	327150000	91904000	93158000	96242000	214830000	0.0620335	0.0319245	0.0510623	0.0823672	0.0973565	0.0759238	0.0705236	0.0782972	0.0484598	0.0456158	0.037575	0.081954	AT1G35160.1	0.0568469	0.0805253	0.0534012	35.1	Not assigned	not assigned	not assigned	AT1G35160.1	GF14 protein phi chain	cytosol	0.185327		0.584589
27.3421	27.0274	27.4569	24.7444	26.696	26.8738	26.2969	28.0133	27.8291	24.7654	26.8858	28.1436	25869000	23868000	29490000	13161000	13133000	10590000	7517900	26364000	7194700	1627200	8431300	18797000	0.00472262	0.00387694	0.00522929	0.0026465	0.00272271	0.00237409	0.00163699	0.00630973	0.00379367	0.000796777	0.00329176	0.00717074	AT1G35670.1	0.00411884	0.00326088	0.00376324	18.8.5.4	Protein metabolism	protein modification	CAMK kinase superfamily	AT1G35670.1	AtCPK11	cytosol	-0.263262		0.0640969
27.2276	27.4088	24.6531	24.3	27.482	28.515	28.3524	27.6574	25.178	27.976	28.5246	25.344	12451000	11321000	8172000	4629800	41680000	55464000	33220000	30463000	1764800	8191500	16703000	0	0.00227304	0.0018389	0.00144909	0.000930992	0.00864101	0.012434	0.00723353	0.00729075	0.000930557	0.00401106	0.00652121	0	AT1G36730.1	0.00162301	0.00889983	0.00286571	17.3.1.7	Protein metabolism	protein synthesis	translation initiation	AT1G36730.1	Translation initiation factor IF2/IF5	cytosol	-0.858296		1.24606
27.8738	27.812	27.5741	27.8564	27.7976	27.0132	27.4249	27.9449	24.7253	27.0169	26.933	27.4787	26515000	28398000	18246000	21650000	26002000	10650000	19188000	26039000	735600	5169800	5736900	9049600	0.00484055	0.00461276	0.00323546	0.00435353	0.00539068	0.00238754	0.00417811	0.00623194	0.000387873	0.00253145	0.00223981	0.00345227	AT1G37130.1	0.00426057	0.00454707	0.00215285	25.1.4.1	Nutrient uptake	nitrogen assimilation	nitrate assimilation	AT1G37130.1	nitrate reductase 2	cytosol	1.2406		1.00667
27.88	27.7691	27.9667	27.9674	27.5671	27.1184	27.4055	27.9485	27.3754	27.3344	27.2704	28.1626	11921000	14200000	15343000	12017000	11138000	5660700	8019800	7299200	2964700	5933300	9043600	4255200	0.00217628	0.00230654	0.00272069	0.00241646	0.00230911	0.00126903	0.00174628	0.00174693	0.00156325	0.00290531	0.00353082	0.00162329	AT1G42550.1	0.00240499	0.00176784	0.00240566	38492	Cell	cytoskeleton	cp-actin-dependent plastid movement	AT1G42550.1	plastid movement impaired1	cytosol	0.36008		-0.0258451
28.974	28.9331	29.177	28.7417	28.2732	28.5542	28.0755	29.1166	28.1993	29.8403	28.415	27.7084	99954000	106430000	97299000	76235000	68510000	63383000	48001000	55820000	40157000	84054000	42058000	10643000	0.0182475	0.0172877	0.0172535	0.0153299	0.0142033	0.0142093	0.010452	0.0133595	0.0211743	0.041158	0.0164204	0.00406012	AT1G43670.1	0.0170296	0.013056	0.0207032	37928	Carbohydrate metabolism	gluconeogenesis / glyoxylate cycle	cytosolic fructose-1,6-bisphosphatase	AT1G43670.1	Inositol monophosphatase family protein	cytosol	0.415705		-0.0358539
28.1001	27.6005	27.732	28.464	29.0468	29.4986	29.7605	28.1307	27.8701	26.1796	28.5851	28.3396	86854000	84663000	58233000	84315000	182300000	184330000	217000000	51927000	10022000	4931200	27249000	16709000	0.015856	0.013752	0.0103261	0.0169546	0.037794	0.0413235	0.0472509	0.0124277	0.00528447	0.00241462	0.0106386	0.0063742	AT1G44790.1	0.0142222	0.0346991	0.00617797	10.3.3.2.1	Redox	glutathione metabolism	glutathione degradation	AT1G44790.1	Gamma-glutamyl-cyclotransferase (cytosolic pathway)	peroxisome	0.230538		1.36554
25.2987	24.7524	25.6415	25.1445	25.5329	24.6159	24.7086	26.2494	25.0865	25.584	23.7731	26.0823	8041800	6150300	5059200	8707800	19729000	4863000	5608400	21318000	1435700	1024800	2007600	6845200	0.0014681	0.000999009	0.000897119	0.00175102	0.00409017	0.0010902	0.00122121	0.00510206	0.000757026	0.000501805	0.000783811	0.00261133	AT1G44835.1	0.00127881	0.00287591	0.00116349	35.2	Not assigned	not assigned	not assigned	AT1G44835.1	YbaK/aminoacyl-tRNA synthetase-associated domain	cytosol	0.0778055		0.145211
30.0003	29.9371	30.4425	29.5003	29.775	30.3096	29.8295	30.4707	28.5884	27.6554	28.9839	30.355	475070000	483380000	602900000	271900000	306970000	504250000	345110000	350980000	56126000	30956000	87378000	202890000	0.0867283	0.0785166	0.106909	0.0546755	0.0636404	0.113044	0.0751464	0.0840005	0.0295945	0.0151579	0.0341143	0.0773991	AT1G45145.1	0.0817073	0.0839578	0.0390665	37578	Protein metabolism	protein modification	S-nitrosylation and denitrosylation	AT1G45145.1	thioredoxin H-type 5	cytosol	1.07439		1.20057
26.339	26.7486	26.4916	23.6747	26.6371	25.7005	27.2581	24.4249	26.5692	26.8815	27.208	25.7182	83483000	124490000	96356000	33979000	99027000	45713000	141370000	44719000	32959000	47936000	74530000	25795000	0.0152406	0.0202212	0.0170863	0.00683273	0.0205301	0.010248	0.0307828	0.0107027	0.0173789	0.0234724	0.0290981	0.00984036	AT1G47970.1	0.0148452	0.0180659	0.0199474	35.2	Not assigned	not assigned	not assigned	AT1G47970.1	unknown protein	nucleus	-0.780739		-0.589028
24.6127	24.7812	25.8679	25.7289	25.3233	25.2502	25.3676	27.2849	24.5224	25.5788	25.182	26.6494	1440700	1228200	1574300	0	4652900	3761500	3511800	11590000	0	929310	1036900	0	0.000263013	0.0001995	0.000279162	0	0.000964629	0.000843261	0.000764681	0.00277385	0	0.000455047	0.000404828	0	AT1G48110.2	0.000185418	0.0013366	0.000214969	35.2	Not assigned	not assigned	not assigned	AT1G48110.2	evolutionarily conserved C-terminal region 7	nucleus	0		0.323378
27.5924	27.4728	27.1123	26.9897	27.6686	27.5606	27.401	27.4396	25.9818	26.4863	26.6443	27.5236	64674000	66623000	40706000	32379000	61173000	49239000	45833000	39269000	4917100	6412700	9318900	17256000	0.0118068	0.0108217	0.00721816	0.00651099	0.0126823	0.0110385	0.00997996	0.0093983	0.00259272	0.00314005	0.0036383	0.00658287	AT1G49660.1	0.00908943	0.0107748	0.00398849	35.1	Not assigned	not assigned	not assigned	AT1G49660.1	carboxyesterase 5	nucleus	0.632821		0.858469
30.1556	30.5883	30.5461	29.7837	30.9604	30.5951	30.8944	30.4436	29.8881	29.6126	30.7499	29.8783	136160000	202220000	165110000	143820000	240290000	128190000	119810000	179550000	28032000	27141000	38249000	38141000	0.0248572	0.0328471	0.029278	0.0289203	0.0498164	0.0287379	0.0260882	0.0429719	0.0147809	0.0132899	0.0149332	0.0145501	AT1G49760.2	0.0289757	0.0369036	0.0143885	17.3.2.5	Protein metabolism	protein synthesis	translation initiation	AT1G49760.2	poly(A) binding protein 8	nucleus	0.236176		0.691148
24.9611	25.3283	25.1955	25.1066	25.0689	25.5914	26.0194	25.7871	25.0961	25.5361	25.6142	25.3184	2065900	1384100	2517500	307380	2053900	3977900	1872200	0	782690	2021600	1824400	1296200	0.000377148	0.000224823	0.000446414	6.18101e-05	0.00042581	0.000891774	0.000407664	0	0.000412702	0.000989899	0.000712285	0.000494478	AT1G50380.1	0.000277549	0.000431312	0.000652341	1900-02-04 04:48:00	Not assigned	not assigned	not assigned	AT1G50380.1	Prolyl oligopeptidase family protein	cytosol	-0.243351		0.225473
26.3852	25.7834	26.0923	26.1512	26.082	25.9989	25.7414	26.9619	25.7781	25.4232	25.1563	26.6851	25269000	20273000	24570000	20441000	14427000	10994000	10066000	28657000	3666000	3015400	1489700	9011400	0.00461308	0.00329299	0.00435686	0.00411042	0.00299097	0.00246466	0.00219183	0.00685851	0.00193304	0.00147652	0.000581611	0.0034377	AT1G51360.1	0.00409334	0.00362649	0.00185722	1900-02-04 02:24:00	Not assigned	not assigned	not assigned	AT1G51360.1	dimeric A/B barrel domainS-protein 1	cytosol	0.342342		0.435369
24.7687	24.5555	26.4704	25.031	24.3546	26.5025	26.8968	25.4614	26.7529	26.4973	25.9332	25.4826	9850800	14727000	0	3867800	11481000	26343000	32910000	0	9064200	10672000	11707000	8421000	0.00179835	0.00239214	0	0.000777764	0.00238022	0.00590563	0.00716603	0	0.00477944	0.00522566	0.00457067	0.00321247	AT1G51730.1	0.00124206	0.00386297	0.00444706	35.2	Not assigned	not assigned	not assigned	AT1G51730.1	Ubiquitin-conjugating enzyme family protein	nucleus	-0.960105		-0.362665
29.8183	30.3313	30.8268	30.2542	31.2058	31.1717	30.99	31.1192	31.2138	31.4879	31.2948	30.8695	104220000	175360000	261000000	110790000	304410000	315660000	238610000	196240000	89837000	144460000	142130000	84437000	0.0190263	0.0284842	0.0462816	0.0222784	0.0631096	0.0707654	0.0519564	0.0469663	0.0473699	0.0707364	0.0554906	0.0322113	AT1G52000.2	0.0290176	0.0581994	0.0514521	1900-02-04 02:24:00	Not assigned	not assigned	not assigned	AT1G52000.2	Mannose-binding lectin superfamily protein	nucleus	-0.908892	+	-0.0948353
27.079	27.5237	27.9442	27.677	30.1398	29.7104	29.401	29.7469	28.9572	29.2964	28.9596	27.567	9903500	15211000	22934000	11064000	268040000	127760000	100540000	123090000	14710000	18098000	18324000	9734700	0.00180797	0.00247076	0.00406676	0.00222482	0.0555695	0.0286415	0.0218922	0.0294593	0.0077564	0.00886189	0.00715409	0.00371362	AT1G52040.1	0.00264258	0.0338906	0.0068715	35.1	Not assigned	not assigned	not assigned	AT1G52040.1	myrosinase-binding protein 1	cytosol	-1.13905		1.05448
28.1679	27.6852	27.7719	27.8733	27.5623	27.6171	27.6285	26.7941	27.6855	28.139	27.3353	27.9011	38969000	37831000	30041000	28341000	26794000	29650000	34091000	4175800	12419000	24254000	17719000	11458000	0.00711414	0.00614499	0.005327	0.005699	0.00555487	0.006647	0.00742318	0.000999399	0.00654838	0.0118762	0.00691788	0.00437103	AT1G52380.4	0.00607128	0.00515611	0.00742838	23.5.1.1.5.1	Protein metabolism	protein translocation	nucleus	AT1G52380.4	NUP50 (Nucleoporin 50 kDa) protein	nucleus	0.109357		-0.364712
29.1064	29.3038	29.5163	29.5147	30.4739	30.1573	29.6824	29.9348	29.9241	30.8039	30.4272	29.3534	53832000	70613000	85523000	58152000	138560000	123370000	91758000	72566000	34965000	99820000	88099000	30456000	0.00982751	0.0114698	0.0151653	0.0116936	0.028726	0.0276574	0.01998	0.0173673	0.0184366	0.048878	0.0343958	0.0116184	AT1G52400.3	0.0120391	0.0234326	0.0283322	50.3.2	Not assigned	not assigned	glycosylase	AT1G52400.3	beta glucosidase 18	extracellular	-0.766868		-0.0650845
25.7319	27.7816	29.135	23.5705	28.75	27.4205	29.3266	29.1841	27.5091	28.5363	29.5763	26.6418	4934200	23529000	29700000	319400	19172000	12956000	36758000	25597000	5597800	11620000	25889000	2384300	0.000900782	0.00382188	0.00526653	6.42271e-05	0.0039747	0.0029045	0.00800391	0.00612616	0.00295165	0.00568986	0.0101076	0.00090957	AT1G52410.1	0.00251335	0.00525232	0.00491468	35.1	Not assigned	not assigned	not assigned	AT1G52410.1	TSK-associating protein 1	cytosol,nucleus	-1.51115		0.604392
27.0823	27.233	27.0676	27.2183	24.7395	26.0051	26.3605	25.7196	24.1169	25.132	25.5569	26.406	41543000	43291000	30477000	24570000	6601600	8192000	10683000	4818900	2350000	5047400	2142600	8410300	0.00758404	0.00703187	0.00540431	0.0049407	0.00136863	0.0018365	0.00232618	0.00115331	0.00123913	0.00247152	0.000836518	0.00320839	AT3G14290.1	0.00624023	0.00167116	0.00193889	19.2.1.1.5	Protein metabolism	protein degradation	26S proteasome	AT3G14290.1	20S proteasome alpha subunit E2	cytosol,nucleus	1.84734	+	0.403213
26.8461	27.2961	27.6351	27.0714	24.7559	27.3721	27.6585	27.4553	26.5131	26.3837	26.4464	25.2311	24524000	25748000	25578000	16656000	7317300	23807000	30859000	20432000	6342300	5086100	3732100	1590100	0.00447707	0.00418231	0.0045356	0.0033493	0.00151701	0.00533711	0.00671943	0.00489001	0.00334421	0.00249047	0.00145709	0.000606596	AT1G54030.1	0.00413607	0.00461589	0.00197459	35.1	Not assigned	not assigned	not assigned	AT1G54030.1	Modified vacuolar phenotype 1	vacuole	1.06863	+	0.666893
29.931	29.1357	29.5617	30.0509	30.7595	30.0473	30.1691	30.0142	29.4452	29.3675	30.0643	30.4243	83376000	70813000	79197000	107580000	241990000	140810000	151230000	125390000	50566000	40532000	102570000	90189000	0.015221	0.0115023	0.0140436	0.0216329	0.0501688	0.0315671	0.0329298	0.0300097	0.0266628	0.0198469	0.0400456	0.0344056	AT3G13920.3	0.0156	0.0361689	0.0302402	17.3.2.1	Protein metabolism	protein synthesis	translation initiation	AT3G13920.3	eukaryotic translation initiation factor 4A1	cytosol	-0.155491		0.422221
29.9883	30.5806	30.1542	29.2867	29.4044	29.0702	29.7234	28.0066	24.6171	28.194	29.0106	25.8163	642510000	970520000	642840000	336870000	418050000	278220000	512540000	254100000	19711000	63544000	141950000	15422000	0.117296	0.157644	0.113991	0.0677401	0.0866692	0.062372	0.111604	0.0608141	0.0103934	0.031115	0.0554204	0.00588323	AT1G54410.1	0.114168	0.0803647	0.025703	35.2	Not assigned	not assigned	not assigned	AT1G54410.1	dehydrin family protein	plasma membrane	3.09299	+	2.14168
30.2038	30.0492	29.6785	29.8787	29.6228	29.1336	29.0723	29.8576	28.7654	29.4919	28.6251	29.4465	153800000	152600000	100430000	130030000	102750000	69471000	69991000	105940000	16149000	23981000	20759000	35936000	0.0280776	0.0247872	0.0178087	0.0261473	0.0213019	0.0155742	0.0152403	0.0253547	0.00851516	0.0117426	0.00810476	0.013709	AT1G56190.2	0.0242052	0.0193678	0.0105179	2.1.1.5	Cellular respiration	glycolysis	cytosolic glycolysis	AT1G56190.2	Phosphoglycerate kinase family protein	peroxisome	0.870308	+	0.339356
26.378	26.4984	26.3816	26.4847	26.1263	24.8103	26.1271	26.6334	25.1469	25.0619	25.1098	25.3871	17188000	28399000	21276000	17466000	15972000	8684400	11653000	20987000	3573800	3799000	5217800	8167000	0.00313782	0.00461292	0.00377275	0.00351218	0.00331128	0.00194689	0.0025374	0.00502284	0.00188442	0.00186022	0.00203714	0.00311557	AT4G02080.1	0.00375892	0.0032046	0.00222434	22.4.2.1	Vesicle trafficking	coat protein II (COPII) coatomer machinery	coat protein recruiting	AT4G02080.1	secretion-associated RAS super family 2	plasma membrane	1.25928	+	0.747843
31.4484	31.2942	31.1481	31.5453	31.7495	31.5099	31.6954	32.3244	32.7501	31.6876	32.2573	32.635	311100000	314780000	260870000	268160000	241160000	244770000	297610000	463170000	328030000	164520000	318950000	455120000	0.0567941	0.0511305	0.0462586	0.0539234	0.0499968	0.0548731	0.0648034	0.110851	0.172966	0.080559	0.124525	0.173621	AT1G56340.1	0.0520267	0.0701311	0.137918	18.13.1.1.2	Protein metabolism	protein modification	protein folding and quality control	AT1G56340.1	calreticulin 1a	endoplasmic reticulum	-0.973494	+	-0.512672
27.7225	27.7476	28.4814	28.2085	27.9109	27.8655	28.1588	28.9739	27.9514	28.1517	27.5426	28.5608	18458000	21011000	26123000	27575000	80604000	108860000	143260000	122360000	38960000	42640000	39139000	27080000	0.00336967	0.00341287	0.00463224	0.00554497	0.0167106	0.0244045	0.0311943	0.0292846	0.0205431	0.0208791	0.0152807	0.0103306	AT1G56580.1	0.00423994	0.0253985	0.0167584	35.2	Not assigned	not assigned	not assigned	AT1G56580.1	unkown protein, DUF538	cytosol	-0.0116267		0.175672
25.5363	25.0433	25.3288	25.6597	25.2571	25.2062	25.3511	24.4703	25.5294	25.1191	25.6222	26.3603	8375900	6761800	5864100	17298000	10051000	9161600	12129000	12421000	4272400	3752800	8525300	17602000	0.0015291	0.00109834	0.00103985	0.0034784	0.00208375	0.00205387	0.00264104	0.00297273	0.00225278	0.0018376	0.00332846	0.00671487	AT1G56700.4	0.00178642	0.00243785	0.00353343	19.5.1.4	Protein metabolism	protein degradation	peptidase families	AT1G56700.4	Peptidase C15, pyroglutamyl peptidase I-like	golgi	-0.265759		-0.586559
30.2702	29.9057	29.852	29.9235	29.7549	29.767	29.5269	29.6871	29.8568	29.7359	29.8842	30.0695	410850000	382610000	332490000	299140000	180220000	164590000	145560000	99776000	159260000	128080000	187990000	111550000	0.0750043	0.0621483	0.0589586	0.0601531	0.0373628	0.0368981	0.0316951	0.0238795	0.0839758	0.0627158	0.0733954	0.0425544	AT1G59700.1	0.0640661	0.0324589	0.0656603	18.12.1.4	Protein metabolism	protein modification	S-glutathionylation and deglutathionylation	AT1G59700.1	Glutathione-S-transferase U16	peroxisome	0.101289		-0.202574
27.3063	27.0655	27.0152	27.6082	27.7229	27.3489	27.1346	27.6965	28.0423	27.4097	27.7162	28.5033	14306000	12190000	10785000	15518000	13164000	14704000	7918600	14166000	8641700	3297100	21028000	16922000	0.00261169	0.00198005	0.00191244	0.00312047	0.00272913	0.00329638	0.00172424	0.00339037	0.00455666	0.00161446	0.00820979	0.00645546	AT1G60420.1	0.00240616	0.00278503	0.00520909	37782	Redox	cytosol/mitochondrion/nucleus redox homeostasis	nucleoredoxin	AT1G60420.1	DC1 domain-containing protein	cytosol	-0.669061		-0.442125
28.5827	28.0066	28.6546	28.8666	28.2372	27.8415	27.6738	28.5927	28.1804	27.4009	28.2619	29.1312	67318000	58157000	67197000	69443000	50542000	36512000	29625000	49483000	15664000	10265000	18685000	38297000	0.0122895	0.00944659	0.0119157	0.0139641	0.0104783	0.00818534	0.00645073	0.0118428	0.00825943	0.00502637	0.00729503	0.0146097	AT1G60690.1	0.011904	0.00923929	0.00879762	50.1.1	Hormone metabolism	auxin	auxin	AT1G60690.1	NAD(P)-linked oxidoreductase superfamily protein	vacuole	0.284035		-0.157322
30.3742	30.2138	30.6032	30.866	31.0076	31.0785	30.9326	31.7572	30.4747	29.8351	30.5379	31.1489	270340000	232430000	283830000	307210000	447960000	325810000	337830000	325440000	77246000	66398000	115850000	181160000	0.049353	0.0377542	0.05033	0.0617759	0.0928701	0.0730408	0.0735612	0.0778879	0.0407308	0.0325125	0.0452304	0.0691095	AT1G60710.1	0.0498033	0.07934	0.0468958	50.1.1	Hormone metabolism	auxin	auxin	AT1G60710.1	NAD(P)-linked oxidoreductase superfamily protein	cytosol	0.0151715		0.694799
25.4503	25.4109	25.6901	25.9391	25.1041	24.5706	25.3615	25.2239	25.3825	25.3134	25.393	26.0725	3926400	2800900	5779100	5245700	1991300	1237900	0	1115700	0	0	0	0	0.000716799	0.000454957	0.00102477	0.00105484	0.000412832	0.000277515	0	0.000267022	0	0	0	0	AT1G61010.5	0.000812843	0.000239342	0	16.2.3.3	RNA	RNA processing	RNA 3'-end polyadenylation	AT1G61010.5	cleavage and polyadenylation specificity factor 73-I	nucleus	0.082263		0
31.4364	30.7844	30.5489	31.3605	30.9553	30.5503	29.8886	31.3157	32.3447	30.7884	31.4776	31.223	712520000	638770000	456790000	658020000	590050000	399250000	284850000	621250000	620040000	155950000	422420000	458310000	0.130077	0.103757	0.081	0.132319	0.122328	0.0895047	0.062025	0.148684	0.326939	0.0763626	0.164922	0.174838	AT1G62480.1	0.111788	0.105636	0.185765	35.2	Not assigned	not assigned	not assigned	AT1G62480.1	Vacuolar calcium-binding protein-related	cytosol	-0.425843		-0.780924
29.2333	29.1906	29.3421	29.2451	30.0942	30.6944	29.8107	29.7297	30.289	29.9076	29.6197	29.3986	33065000	35036000	28920000	25529000	85943000	209360000	146040000	83247000	50512000	43142000	45605000	26786000	0.00603631	0.00569099	0.00512822	0.00513355	0.0178175	0.0469348	0.0317996	0.0199236	0.0266343	0.021125	0.0178052	0.0102184	AT1G62660.1	0.00549727	0.0291189	0.0189457	3.1.4.1.2	Carbohydrate metabolism	carbohydrate degradation	sucrose	AT1G62660.1	Glycosyl hydrolases family 32 protein	vacuole	-0.550953	+	0.278515
27.9373	27.6569	28.0072	28.1001	27.9826	27.5571	27.6701	27.6802	28.6425	27.7616	28.2765	28.0314	76771000	103310000	105320000	66789000	81866000	81166000	81470000	65379000	41334000	15950000	38214000	26133000	0.0140152	0.0167809	0.0186758	0.0134304	0.0169723	0.018196	0.0177398	0.0156472	0.0217949	0.00781009	0.0149196	0.0099693	AT1G62820.1	0.0157256	0.0171388	0.0136235	35.1	Not assigned	not assigned	not assigned	AT1G62820.1	Calcium-binding EF-hand family protein	cytosol	-0.252656		-0.455505
26.6964	27.4242	27.2026	27.5147	27.8443	26.8116	26.8496	27.5972	28.0388	27.0205	27.3394	28.2446	62115000	101620000	71581000	71382000	170030000	111700000	103570000	94742000	50281000	26965000	41644000	80868000	0.0113396	0.0165064	0.0126931	0.014354	0.0352503	0.0250412	0.022552	0.0226747	0.0265125	0.0132037	0.0162587	0.0308498	AT1G65700.2	0.0137233	0.0263795	0.0217062	16.4.3.8	RNA	RNA processing	RNA splicing	AT1G65700.2	Small nuclear ribonucleoprotein family protein	cytosol	-0.451355		-0.385167
28.3994	28.9846	27.7229	28.5537	28.1383	28.7038	27.8843	27.7283	28.0804	29.5961	28.5424	28.4118	35770000	64260000	30073000	38619000	43556000	31970000	27460000	22021000	14961000	56218000	32208000	18637000	0.00653013	0.0104379	0.00533267	0.00776577	0.00902994	0.00716711	0.00597931	0.00527031	0.00788874	0.0275278	0.0125747	0.0071097	AT1G65930.1	0.00751662	0.00686167	0.0137752	50.1.1	Cellular respiration	other organic acid transformations	cyt IDH	AT1G65930.1	cytosolic NADP+-dependent isocitrate dehydrogenase	cytosol	-0.242491		-0.543968
28.6791	28.1789	28.3368	29.2978	29.4383	28.7012	28.8132	28.8588	28.9662	28.8946	28.9156	29.0138	45133000	40986000	34392000	60443000	112490000	87167000	86348000	47265000	15787000	24012000	25145000	31400000	0.00823943	0.00665746	0.00609854	0.0121543	0.0233212	0.0195413	0.0188019	0.011312	0.00832428	0.0117577	0.00981715	0.0119786	AT1G65960.2	0.00828743	0.0182441	0.0104694	4.1.1.1.3.1	Amino acid metabolism	amino acid synthesis	Glu/GABA	AT1G65960.2	Glutamate decarboxylase 2	cytosol	-0.32439		0.00528908
29.911	30.3082	30.0657	29.1464	25.4056	30.7215	29.6274	29.5078	24.9739	29.6388	25.671	25.095	582850000	620230000	438140000	332550000	10695000	415110000	229770000	793920000	0	142460000	107750000	93847000	0.106404	0.100746	0.0776929	0.0668714	0.00221726	0.0930603	0.0500315	0.19001	0	0.0697571	0.0420679	0.035801	AT1G65980.1	0.0879286	0.0838297	0.0369065	10.4.3.2	Redox	hydrogen peroxide removal	peroxiredoxin activities	AT1G65980.1	thioredoxin-dependent peroxidase 1	cytosol	3.51314	+	2.47088
27.9873	27.0102	27.4934	28.1741	26.2284	25.6017	25.9693	28.5342	25.4064	24.5193	25.9587	25.3192	60477000	42909000	45973000	53284000	19153000	0	10329000	50517000	2291800	4847900	4238000	0	0.0110406	0.00696982	0.00815213	0.0107147	0.00397076	0	0.0022491	0.0120903	0.00120844	0.00237383	0.00165461	0	AT1G66130.1	0.00921932	0.00457754	0.00130922	35.1	Not assigned	not assigned	not assigned	AT1G66130.1	NAD(P)-binding Rossmann-fold superfamily protein	peroxisome	2.36534	+	1.28249
25.4254	25.2974	24.8735	25.3797	26.3381	26.5241	26.0224	24.0665	26.1505	23.9601	26.2183	25.168	0	0	0	0	79909000	51610000	40401000	19859000	0	0	0	0	0	0	0	0	0.0165666	0.01157	0.00879716	0.00475288	0	0	0	0	AT1G66240.2	0	0.0104217	0	25.5.2.3	Nutrient uptake	copper uptake	reduction-based uptake	AT1G66240.2	homolog of anti-oxidant 1	cytosol	0		0.363591
26.0908	25.2108	25.2462	26.3007	25.8133	25.746	25.9887	26.4043	26.1072	24.4528	25.5856	26.0841	6990500	2895800	3722200	5792400	7661600	4909300	5921300	3911700	975250	0	1099600	3211400	0.00127618	0.000470372	0.000660037	0.00116478	0.00158839	0.00110058	0.00128934	0.000936192	0.000514237	0	0.000429308	0.00122509	AT1G67680.1	0.000892841	0.00122862	0.00054216	23.3.1.1.2	Protein metabolism	protein translocation	endoplasmic reticulum	AT1G67680.1	SRP72 RNA-binding domain	nucleus	0.15468		0.430664
31.9358	32.2982	31.9816	32.8404	32.3543	32.2335	32.1121	32.3829	32.1772	32.6232	32.0085	32.625	441120000	611480000	484190000	815670000	496950000	485430000	421610000	446540000	214810000	332570000	345150000	424130000	0.0805304	0.0993242	0.0858587	0.16402	0.103027	0.108825	0.091804	0.106871	0.113267	0.162847	0.134754	0.161798	AT1G68010.1	0.107433	0.102632	0.143166	38777	Amino acid metabolism	amino acid degradation	Gly/Ser/Thr	AT1G68010.1	Glycerate dehydrogenase	peroxisome	-0.0944638		-0.0877819
24.6363	25.0909	25.3834	25.5986	26.4848	24.9965	25.0937	25.2381	24.4488	25.5153	26.1026	24.5088	2621700	1145200	2440400	2301100	9479300	3459600	6849400	4422900	0	0	0	0	0.000478615	0.000186018	0.000432742	0.000462721	0.00196523	0.000775581	0.00149143	0.00105854	0	0	0	0	AT1G69250.2	0.000390024	0.00132269	0	35.2	Not assigned	not assigned	not assigned	AT1G69250.2	Nuclear transport factor 2 (NTF2) family protein with RNA binding (RRM-RBD-RNP motifs) domain	cytosol	0		0.30942
30.9847	30.5332	31.2051	31.6499	31.9406	30.7669	31.1551	31.3569	30.673	30.1836	30.1332	30.8859	399660000	342620000	426530000	574800000	659340000	310720000	409550000	515210000	82021000	75052000	99721000	175100000	0.0729615	0.0556526	0.0756341	0.115585	0.136693	0.0696579	0.0891779	0.123306	0.0432486	0.03675	0.0389332	0.0667977	AT1G70310.1	0.0799582	0.104709	0.0464324	8.2.1.2	Secondary metabolism	polyamine synthesis	spermidine/spermine	AT1G70310.1	Spermidine synthase	cytosol	0.624293		0.835959
29.6907	29.8561	29.7154	29.0061	28.6737	28.8391	29.2741	28.3186	29.3619	28.3614	28.1549	29.9791	137230000	142730000	132120000	99619000	18210000	75211000	16994000	11265000	9018000	36764000	9852000	18251000	0.0250526	0.023184	0.0234281	0.0200321	0.00377526	0.016861	0.00370038	0.00269607	0.00475508	0.0180019	0.00384643	0.00696245	AT1G70580.4	0.0229242	0.00675817	0.00839147	1.3.3.1	Photosynthesis	photorespiration	Gly/Ser/Thr	AT1G70580.4	Glutamate-glyoxylate aminotransferase 2	peroxisome	0.602711		-0.188
29.5809	30.3193	30.2602	30.4053	29.87	30.436	30.1046	30.4735	30.5173	29.8969	29.6659	30.214	80448000	136330000	132150000	89521000	157400000	105580000	109920000	99206000	16770000	21502000	23408000	21570000	0.0146865	0.0221444	0.0234334	0.0180015	0.0326318	0.0236692	0.0239347	0.0237431	0.00884261	0.0105287	0.00913899	0.00822859	AT1G70730.1	0.0195665	0.0259947	0.00918472	3.1.2.5	Carbohydrate metabolism	carbohydrate synthesis	sucrose	AT1G70730.1	Phosphoglucomutase/phosphomannomutase family protein	cytosol	0.0678945		0.147497
26.1523	25.4286	26.7158	25.8139	24.7328	26.2628	26.4787	25.5857	24.6391	25.3097	25.6166	25.1409	22125000	17407000	26278000	20951000	5246400	12573000	13837000	0	2033900	4476000	13163000	4082700	0.00403912	0.00282746	0.00465973	0.00421297	0.00108767	0.00281864	0.00301295	0	0.00107245	0.00219172	0.00513912	0.00155748	AT1G70810.1	0.00393482	0.00172982	0.00249019	11.1.2.1.2	Hormone metabolism	abscisic acid	perception and signalling	AT1G70810.1	Calcium-dependent lipid-binding (CaLB domain) family protein	cytosol	0.85113		0.58844
30.7096	30.9516	30.4829	30.572	29.7766	30.2043	29.649	30.0045	30.7822	29.7613	30.393	30.7421	671530000	541290000	589570000	555960000	237390000	337550000	246650000	149670000	191530000	37542000	160550000	244190000	0.122594	0.0879231	0.104545	0.111796	0.0492152	0.0756727	0.0537071	0.0358207	0.100991	0.0183829	0.0626822	0.0931544	AT1G70890.1	0.106715	0.0536039	0.0688027	35.1	Stress	abiotic stress	unknown	AT1G70890.1	MLP-like protein 43	cytosol	0.259377		-0.511081
24.9905	25.8534	23.5397	24.5808	27.1056	28.6975	29.1071	25.621	26.3018	28.6085	27.6316	25.7787	0	8781400	689790	6537000	23640000	97451000	82384000	0	6867400	32061000	20224000	2558100	0	0.00142639	0.000122317	0.0013145	0.00490099	0.0218468	0.0179388	0	0.00362109	0.015699	0.00789589	0.000975872	AT1G71695.1	0.000715802	0.0111716	0.00704797	35.1	Not assigned	not assigned	peroxidases	AT1G71695.1	Peroxidase superfamily protein	extracellular	-2.33903	+	0.552654
29.8538	29.8567	30.6546	30.8065	30.9368	30.6204	31.3768	30.469	30.6613	30.5102	30.5782	31.0563	433470000	416950000	386070000	544260000	653290000	476730000	622980000	206480000	274140000	281600000	326680000	263380000	0.0791338	0.0677262	0.0684596	0.109444	0.135439	0.106874	0.135652	0.0494171	0.144551	0.137889	0.127543	0.100475	AT1G71950.1	0.0811908	0.106845	0.127614	35.2	Protein metabolism	protein degradation	serine protease	AT1G71950.1	Proteinase inhibitor, propeptide	extracellular	-0.40859		0.149247
29.7254	29.5417	29.4645	29.5185	29.3264	28.5682	28.582	28.6995	28.6096	27.8501	28.3356	29.4539	115740000	96014000	90550000	81864000	62736000	44561000	44389000	31671000	12992000	6374000	16820000	33139000	0.0211294	0.0155958	0.0160567	0.0164618	0.0130063	0.00998978	0.00966553	0.00757986	0.00685052	0.0031211	0.00656689	0.012642	AT1G72160.1	0.0173109	0.0100604	0.00729512	1900-02-04 02:24:00	Protein metabolism	protein translocation	protein targeting	AT1G72160.1	Sec14p-like phosphatidylinositol transfer family protein	cytosol	1.00017	+	0.231674
27.222	26.9404	26.049	27.5667	24.3263	28.1015	28.0025	24.984	27.049	27.1945	26.7456	25.7004	31730000	28388000	10168000	36522000	17966000	47534000	62748000	0	10266000	14125000	10193000	4255600	0.00579259	0.00461113	0.00180303	0.00734409	0.00372467	0.0106563	0.0136631	0	0.00541313	0.00691646	0.00397957	0.00162344	AT1G72370.2	0.00488771	0.00701102	0.00448315	17.1.2.1.1	Protein metabolism	protein synthesis	cytosolic ribosome	AT1G72370.2	40s ribosomal protein SA	cytosol	0.27216		-0.318789
28.2615	27.3763	27.8516	28.2476	27.9426	24.0638	25.3468	25.0697	27.4934	27.7272	26.9173	26.4653	90636000	85740000	78141000	85741000	31465000	5996400	7903600	5433200	16456000	23292000	7743700	10753000	0.0165464	0.013927	0.0138563	0.0172414	0.00652326	0.00134429	0.00172098	0.00130033	0.00867704	0.0114052	0.00302331	0.00410209	AT1G74060.1	0.0153928	0.00272221	0.00680191	17.1.1.1.4	Protein metabolism	protein synthesis	cytosolic ribosome	AT1G74060.1	Ribosomal protein L6 family protein	cytosol	0.783484		-1.54505
26.8115	26.7895	25.779	27.0879	23.9531	27.0056	25.8756	25.9575	25.1292	24.8947	25.4617	26.0225	14651000	12153000	3983000	15803000	5207000	21452000	8735400	4537500	0	0	0	2050400	0.00267467	0.00197404	0.000706283	0.00317777	0.0010795	0.00480916	0.0019021	0.00108597	0	0	0	0.000782193	AT1G74090.1	0.00213319	0.00221918	0.000195548	9.3.3.1.9	Secondary metabolism	glucosinolates	Met to glucosinolates	AT1G74090.1	Sulfotransferase	cytosol	1.23997	+	0.320925
25.2729	26.0937	24.8382	25.4141	25.0827	26.3885	26.2433	27.3111	26.4284	26.1504	26.3498	27.0036	10780000	9482300	0	0	5207800	19584000	14226000	20179000	2642000	2896100	4028100	10033000	0.00196799	0.00154023	0	0	0.00107967	0.00439038	0.00309766	0.00482946	0.00139309	0.00141811	0.00157266	0.00382742	AT1G74100.1	0.000877055	0.00334929	0.00205282	9.3.3.1.9	Secondary metabolism	glucosinolates	Met to glucosinolates	AT1G74100.1	Sulfotransferase	cytosol	-1.07829	+	-0.226639
27.346	27.9947	27.6873	27.4801	27.6267	28.3598	28.0656	27.9744	28.0141	27.8553	27.8263	28.481	27925000	49680000	39341000	21099000	32294000	53188000	43498000	22279000	18937000	12292000	21671000	31569000	0.00509796	0.00806965	0.00697612	0.00424273	0.00669512	0.0119238	0.00947152	0.00533206	0.00998524	0.00601891	0.00846083	0.012043	AT1G74210.1	0.00609661	0.00835563	0.00912701	35.1	Not assigned	not assigned	not assigned	AT1G74210.1	PLC-like phosphodiesterases superfamily protein	extracellular	-0.41716		-0.0375457
27.8385	28.2004	24.8802	24.9224	28.8302	29.123	29.2421	28.6359	29.1673	29.3016	29.025	29.2746	38151000	51463000	6109000	4245200	261370000	147740000	131040000	50135000	66620000	79206000	110790000	78175000	0.0069648	0.00835927	0.00108327	0.000853654	0.0541867	0.0331207	0.0285335	0.0119989	0.0351279	0.0387841	0.0432548	0.0298224	AT1G74560.1	0.00431525	0.0319599	0.0367473	35.1	Not assigned	not assigned	not assigned	AT1G74560.1	NAP1-related protein 1	cytosol,nucleus	-2.73174	+	-0.234304
29.1649	29.3847	29.015	29.3057	29.1121	29.7252	29.9111	29.7541	28.8595	29.242	29.0089	29.56	77965000	91152000	51895000	74669000	102570000	123560000	139790000	49377000	25974000	47303000	38554000	52295000	0.0142332	0.0148061	0.00920225	0.015015	0.0212646	0.0277	0.0304387	0.0118175	0.0136958	0.0231624	0.0150523	0.0199497	AT1G74920.2	0.0133141	0.0228052	0.017965	9.3.2.1.2	Secondary metabolism	betaines	betaine synthesis	AT1G74920.2	aldehyde dehydrogenase 10A8	peroxisome	0.0499864		0.458052
28.3825	27.7046	28.0038	27.8024	28.7411	26.6875	29.8473	27.4938	25.9842	25.9099	27.8602	28.0407	57561000	47387000	50380000	32379000	118600000	29481000	253220000	36002000	11033000	2174100	15900000	27611000	0.0105083	0.00769719	0.0089336	0.00651099	0.0245879	0.00660912	0.0551377	0.0086164	0.00581756	0.00106457	0.00620771	0.0105331	AT1G75040.1	0.00841251	0.0237378	0.00590574	35.1	Stress	biotic stress	systemic acquired resistance (SAR)	AT1G75040.1	Pathogenesis-related protein 5	extracellular	1.02457		1.24367
29.6112	28.9176	29.1096	29.5041	29.2634	29.6369	29.3102	28.8641	28.8062	28.4065	29.0292	29.3248	125520000	83506000	79809000	104080000	138750000	90799000	85833000	64036000	36920000	38420000	61293000	58739000	0.0229148	0.0135641	0.0141521	0.0209291	0.0287653	0.0203555	0.0186898	0.0153258	0.0194674	0.0188128	0.0239301	0.0224079	AT1G75270.1	0.01789	0.0207841	0.0211546	10.4.1.3	Redox	hydrogen peroxide removal	ascorbate-glutathione cycle	AT1G75270.1	dehydroascorbate reductase 2	cytosol	0.393937		0.376964
27.2166	26.4718	26.5701	25.6399	26.368	26.6632	25.7666	25.0669	27.3666	26.1974	27.0523	25.5461	25707000	28518000	22745000	13010000	17972000	27302000	14614000	0	10737000	9014900	16948000	3195500	0.00469304	0.00463225	0.00403324	0.00261614	0.00372592	0.00612062	0.00318214	0	0.00566148	0.00441425	0.00661687	0.00121903	AT1G75280.1	0.00399367	0.00325717	0.00447791	50.1.3	Not assigned	not assigned	oxidoreductase acting on CH-CH group of donor	AT1G75280.1	NmrA-like negative transcriptional regulator family protein	cytosol	-0.0659852		-0.574424
25.2729	25.8812	25.1619	26.0232	24.8269	25.0035	25.0017	26.3244	26.2087	25.62	25.1211	25.4071	8727600	13016000	7630400	2509400	0	0	0	0	0	0	0	0	0.0015933	0.00211422	0.00135306	0.000504607	0	0	0	0	0	0	0	0	AT1G76150.1	0.0013913	0	0	5.7.3.3.1	Lipid metabolism	lipid degradation	fatty acid degradation	AT1G76150.1	Enoyl-CoA hydratase 2	peroxisome	-0.00443792		0
32.7632	33.0299	32.6369	32.138	31.2648	31.5089	31.0932	31.7968	31.3734	31.8181	31.5931	30.1544	2144600000	2624000000	1852800000	1167800000	661410000	754530000	563020000	629660000	308370000	346760000	408910000	127920000	0.391516	0.426223	0.328547	0.234829	0.137122	0.169152	0.122595	0.150697	0.1626	0.169795	0.159647	0.0487993	AT1G76180.2	0.345279	0.144892	0.13521	35.1	Not assigned	not assigned	not assigned	AT1G76180.2	Dehydrin family protein	nucleus	1.40725	+	0.181205
26.8757	27.2266	27.157	26.5317	27.4422	26.7793	26.9928	24.6654	27.1683	27.2069	27.2528	27.8545	127200000	159400000	126160000	78891000	139460000	100760000	104170000	57309000	24073000	33908000	32634000	82793000	0.0232215	0.0258917	0.0223712	0.0158639	0.0289125	0.0225886	0.0226826	0.0137158	0.0126934	0.0166034	0.012741	0.0315841	AT1G76860.1	0.0218371	0.0219749	0.0184055	16.4.3.3	RNA	RNA processing	RNA splicing	AT1G76860.1	Small nuclear ribonucleoprotein family protein	nucleus	-0.422871		-0.9007
31.0686	30.7798	30.7171	30.704	31.3284	31.2034	31.418	30.971	31.7671	31.4452	31.424	31.6474	212390000	196310000	174100000	134170000	301650000	209700000	196490000	211270000	107500000	92186000	116310000	105690000	0.0387737	0.0318871	0.0308722	0.0269798	0.0625374	0.047011	0.0427849	0.0505635	0.0566834	0.0451399	0.04541	0.040319	AT1G77510.1	0.0321282	0.0507242	0.046888	50.5.3	Redox	thioredoxin	PDIL	AT1G77510.1	PDI-like 1-2	endoplasmic reticulum	-0.753581	+	-0.340737
30.2253	29.9835	30.0779	30.0506	31.5704	31.1255	31.2402	30.9336	30.006	29.9321	30.4104	31.4076	235410000	196760000	189130000	200160000	684200000	479020000	451460000	325300000	70073000	76684000	149020000	222590000	0.0429762	0.0319602	0.0335373	0.0402495	0.141847	0.107388	0.0983037	0.0778544	0.0369486	0.0375492	0.0581806	0.0849143	AT1G78300.1	0.0371808	0.106348	0.0543982	35.1	Signalling	14-3-3 proteins	unknown	AT1G78300.1	general regulatory factor 2	cytosol	-0.354726		0.778381
30.307	30.0258	30.1707	31.5456	30.2248	30.0093	29.3964	31.7602	31.1634	29.8074	30.7528	31.3365	193680000	172840000	167320000	371390000	205540000	172780000	108290000	376000000	209540000	88118000	248760000	298010000	0.035358	0.0280748	0.0296699	0.0746816	0.0426121	0.0387342	0.0235797	0.0899885	0.110488	0.043148	0.0971213	0.113686	AT1G78370.1	0.0419461	0.0487286	0.0911107	18.12.1.4	Protein metabolism	protein modification	S-glutathionylation and deglutathionylation	AT1G78370.1	Glutathione-S-transferase U20	cytosol	-0.252751		-0.417338
27.5538	27.4838	27.8472	27.3225	26.8113	27.6848	27.3948	24.9906	28.4236	27.1635	28.0841	25.1963	17137000	28477000	35203000	20098000	14050000	41252000	25422000	0	28413000	9448800	24363000	4889900	0.00312851	0.00462559	0.00624235	0.00404144	0.00291282	0.00924796	0.00553554	0	0.0149818	0.00462671	0.00951184	0.00186541	AT1G78670.1	0.00450947	0.00442408	0.00774645	50.3.4	Not assigned	not assigned	hydrolase acting on peptide bond (peptidase)	AT1G78670.1	gamma-glutamyl hydrolase 3	vacuole	0.334954		-0.496483
31.093	31.0796	30.5376	29.8261	30.8229	31.913	31.2952	30.4911	32.2073	31.9133	31.8445	31.6456	251850000	309800000	182940000	106210000	210560000	532540000	251490000	140070000	317190000	211010000	263500000	180300000	0.0459775	0.0503216	0.0324397	0.0213574	0.0436528	0.119386	0.054761	0.0335231	0.16725	0.103323	0.102876	0.0687814	AT1G78680.2	0.0375241	0.0628307	0.110558	50.3.4	Not assigned	not assigned	hydrolase acting on peptide bond (peptidase)	AT1G78680.2	gamma-glutamyl hydrolase 2	vacuole	-1.26857	+	-0.772104
25.0276	23.0843	24.0603	25.9924	25.8334	25.6101	25.7465	24.6583	25.7632	25.5893	24.5851	25.9256	5742700	8179300	9340400	5044200	8432600	6066600	7352300	6105100	1273700	476800	2273900	2929600	0.00104838	0.00132858	0.00165628	0.00101432	0.00174823	0.00136002	0.00160094	0.00146114	0.000671606	0.00023347	0.00088778	0.00111759	AT1G79270.4	0.00126189	0.00154258	0.000727612	35.2	Not assigned	not assigned	not assigned	AT1G79270.4	evolutionarily conserved C-terminal region 8	nucleus	0		-0.00373125
27.205	27.4352	27.5813	27.5836	26.9104	26.0019	24.5675	26.1177	25.1546	26.0697	25.1495	24.7338	29859000	28176000	28583000	20656000	9541100	11020000	12435000	1987100	4627000	2781100	6207000	5226400	0.00545103	0.0045767	0.00506846	0.00415365	0.00197804	0.00247049	0.00270767	0.000475575	0.00243976	0.0013618	0.00242335	0.00199378	AT1G79340.1	0.00481246	0.00190794	0.00205467	38499	Cell	cell death	MCP2 metacaspase-like regulator	AT1G79340.1	metacaspase 4	cytosol	2.17435	+	0.622499
26.2128	26.017	26.0104	25.8616	25.4508	25.0655	24.5017	26.3666	26.7323	26.1934	25.7736	26.1164	27934000	25502000	21016000	21178000	10671000	21701000	16871000	28590000	4575500	3145600	0	0	0.0050996	0.00414235	0.00372665	0.00425862	0.00221229	0.00486498	0.0036736	0.00684248	0.0024126	0.00154028	0	0	AT1G79380.1	0.0043068	0.00439834	0.00098822	19.4.1.7.2	Protein metabolism	protein degradation	peptide tagging	AT1G79380.1	Ca(2)-dependent phospholipid-binding protein (Copine) family	extracellular	-0.178479		-0.857794
25.3302	25.5219	25.7142	25.313	26.0506	25.1051	25.738	25.3075	25.7068	25.6058	25.7982	26.5261	8589300	12757000	12120000	6794100	0	0	0	0	2751400	5683700	1161900	0	0.00156805	0.00207215	0.00214917	0.0013662	0	0	0	0	0.00145078	0.00278309	0.000453631	0	AT1G79870.1	0.00178889	0	0.00117187	50.1.1	Amino acid metabolism	amino acid degradation	Gly/Ser/Thr	AT1G79870.1	Glyoxylate/hydroxypyruvate reductase A	peroxisome	-0.439413		0
30.2985	29.908	29.6912	29.7069	29.8966	30.6228	30.6546	29.7809	30.8851	30.5493	30.6381	30.8593	54703000	64084000	44172000	29776000	57969000	96349000	102920000	45064000	53638000	40134000	62967000	68876000	0.00998652	0.0104093	0.00783277	0.00598756	0.012018	0.0215997	0.0224104	0.0107852	0.0282826	0.0196521	0.0245837	0.026275	AT1G79930.1	0.00855404	0.0167033	0.0246984	26.3.2.3.2	Stress	abiotic stress	temperature	AT1G79930.1	heat shock protein 91	cytosol	-0.831771	+	-0.494214
25.3114	24.6468	24.6639	24.702	24.869	24.0416	25.3011	26.366	26.1033	26.5968	25.9223	26.7334	3154300	2457400	3332800	5135400	1397000	3496700	3649200	0	4764500	7085300	4875600	8446000	0.000575846	0.000399162	0.000590987	0.00103266	0.000289623	0.000783898	0.000794599	0	0.00251226	0.0034694	0.00190354	0.00322201	AT1G80360.4	0.000649664	0.00046703	0.0027768	4.2.8.1	Amino acid metabolism	amino acid degradation	Trp/Met	AT1G80360.4	Aromatic amino transferase	cytosol	-1.5079	+	-1.19451
33.0266	33.0258	33.2385	33.1006	32.9865	32.9128	32.389	33.3574	32.1974	31.7136	32.4439	32.6356	1128000000	1212800000	1441500000	1026100000	1245200000	919290000	710800000	1032000000	241780000	162700000	381640000	458810000	0.205926	0.196998	0.255613	0.206335	0.258152	0.206088	0.154774	0.24699	0.127488	0.0796679	0.149001	0.175028	AT1G80380.3	0.216218	0.216501	0.132796	39142	Photosynthesis	photorespiration	glycerate kinase	AT1G80380.3	D-glycerate kinase	cytosol	0.850206	+	0.663785
28.5535	26.3614	27.5021	27.7535	27.9573	25.6962	25.175	29.2537	24.7641	23.9422	25.4786	25.9275	76309000	22300000	36058000	56130000	49133000	8179500	6512900	102680000	8356400	3012400	0	13531000	0.0139309	0.00362225	0.00639396	0.011287	0.0101861	0.0018337	0.00141816	0.0245745	0.00440622	0.00147506	0	0.00516185	AT2G01250.1	0.00880852	0.00950313	0.00276078	17.1.1.1.5	Protein metabolism	protein synthesis	cytosolic ribosome	AT2G01250.1	Ribosomal protein L30/L7 family protein	cytosol	2.51456	+	1.99247
26.4358	26.4015	26.3497	24.2683	26.3675	26.4574	28.0349	24.8288	26.5885	28.3855	28.0717	25.2015	12424000	16225000	9554200	2058700	2615800	18906000	53830000	0	6378200	34582000	39823000	0	0.00226811	0.00263547	0.00169419	0.000413977	0.000542302	0.00423839	0.0117213	0	0.00336314	0.0169335	0.0155478	0	AT2G02990.1	0.00175294	0.00412549	0.00896109	35.1	Not assigned	not assigned	not assigned	AT2G02990.1	ribonuclease 1	extracellular	-1.19797		-0.639632
26.0634	26.628	27.7335	26.3847	24.3421	25.3459	24.5215	27.575	26.2146	25.1321	24.6686	26.5241	17596000	49494000	78348000	28269000	25176000	12715000	15142000	53119000	0	2050900	3178300	7920700	0.00321231	0.00803944	0.013893	0.00568452	0.00521943	0.00285048	0.00329711	0.012713	0	0.00100425	0.00124088	0.00302161	AT2G03390.2	0.00770732	0.00602001	0.00131668	19.5.2.5.7	Protein metabolism	protein degradation	peptidase families	AT2G03390.2	uvrB/uvrC motif-containing protein	cytosol	1.06753		-0.188726
26.7677	26.4608	26.4393	24.5859	25.5548	26.8345	26.4715	25.49	25.5862	26.0755	26.5102	25.2447	33387000	25840000	23206000	9987700	12397000	24253000	19615000	1843800	4728500	7597700	11952000	0	0.00609509	0.00419726	0.00411499	0.00200839	0.00257012	0.00543709	0.00427109	0.000441279	0.00249328	0.0037203	0.00466632	0	AT2G03440.1	0.00410393	0.0031799	0.00271997	35.1	Not assigned	not assigned	not assigned	AT2G03440.1	nodulin-related protein 1	nucleus	0.209289		0.233565
26.8935	26.5652	27.056	27.5562	27.4305	28.4128	27.8202	27.6815	27.3223	27.6378	27.482	25.4512	15280000	19335000	20605000	13224000	22695000	61860000	52554000	26849000	13070000	16276000	15673000	6381600	0.0027895	0.00314063	0.00365377	0.00265917	0.00470508	0.0138679	0.0114434	0.0064258	0.00689164	0.00796972	0.00611908	0.00243447	AT2G03550.1	0.00306077	0.00911056	0.00585373	35.1	Lipid metabolism	lipid degradation	fatty acid beta-oxidation	AT2G03550.1	alpha/beta-Hydrolases superfamily protein	cytosol	0.0444012		0.862895
30.5808	30.2396	30.7365	30.5958	29.7765	29.4893	29.7959	30.494	28.8573	29.1788	28.528	29.4709	576980000	550640000	650570000	507600000	337870000	266300000	325360000	423140000	60755000	85703000	70666000	132420000	0.105333	0.0894418	0.115362	0.102072	0.0700465	0.0596997	0.0708459	0.101271	0.0320353	0.0419654	0.0275895	0.050516	AT2G04039.2	0.103052	0.0754657	0.0380266	1.1.8.1.5.4	Photosynthesis	photophosphorylation	chlororespiration	AT2G04039.2	unknown protein	cytosol	1.52943	+	0.88018
29.6133	29.8043	29.8004	29.8251	29.7655	28.5737	28.8069	28.8596	30.0623	28.9933	29.1637	29.8454	183200000	106520000	191100000	157210000	223180000	91224000	111470000	69885000	121460000	65536000	87386000	177210000	0.0334448	0.0173023	0.0338867	0.0316129	0.0462692	0.0204508	0.0242722	0.0167257	0.0640443	0.0320904	0.0341174	0.0676026	AT2G04690.3	0.0290617	0.0269295	0.0494637	35.2	Not assigned	not assigned	not assigned	AT2G04690.3	Pyridoxamine 5'-phosphate oxidase family protein	extracellular	0.244607		-0.5147
31.1208	31.6303	31.6584	31.3285	31.7735	32.4099	31.9431	32.3438	31.6049	31.6721	31.9111	31.4461	360270000	536610000	590470000	326060000	583190000	682750000	521280000	360690000	143680000	202780000	240240000	148660000	0.0657705	0.0871629	0.104705	0.0655664	0.120906	0.15306	0.113507	0.0863244	0.0757606	0.0992935	0.0937949	0.0567113	AT2G06050.3	0.0808011	0.118449	0.0813901	11.7.1.5	Hormone metabolism	jasmonate	synthesis	AT2G06050.3	oxophytodienoate-reductase 3	peroxisome	-0.224063		0.459024
28.3601	27.7896	27.6463	28.6766	25.7794	25.3739	25.8282	25.3134	25.3786	26.9583	24.7872	29.1658	50326000	44929000	37533000	64300000	1313000	0	2040300	0	3420600	5832900	4208500	42131000	0.00918746	0.00729793	0.00665551	0.0129299	0.000272208	0	0.000444267	0	0.00180364	0.00285614	0.00164309	0.0160723	AT2G10940.2	0.0090177	0.000179119	0.00559378	35.2	Not assigned	not assigned	not assigned	AT2G10940.2	Bifunctional inhibitor/lipid-transfer protein/seed storage 2S albumin superfamily protein	extracellular	1.54571		-0.998718
31.2528	31.8573	31.2197	32.345	31.7368	30.9049	31.0734	32.6592	31.4771	31.7688	31.1115	31.6629	438710000	564680000	411790000	743310000	510920000	253150000	268310000	723530000	138540000	171920000	128750000	266720000	0.0800904	0.0917224	0.0730204	0.14947	0.105923	0.0567517	0.0584235	0.173163	0.0730504	0.0841825	0.0502668	0.101749	AT2G13360.3	0.0985758	0.0985653	0.0773122	4.1.2.1.3	Amino acid metabolism	amino acid synthesis & degradation	Gly/Ser/Thr	AT2G13360.3	Serine-glyoxylate aminotransferase	peroxisome	0.163622		0.0884876
27.7201	27.5001	27.5487	28.1818	27.8013	27.991	27.885	27.3127	27.736	28.0117	27.2939	28.0329	43806000	47273000	43681000	45216000	26056000	30173000	28053000	25116000	6352800	4935600	7138300	9588600	0.00799718	0.00767867	0.0077457	0.00909234	0.00540187	0.00676425	0.00610843	0.00601104	0.00334975	0.00241677	0.00278695	0.00365789	AT2G14260.3	0.00812847	0.0060714	0.00305284	35.1	Protein metabolism	protein degradation	serine protease	AT2G14260.3	proline iminopeptidase	vacuole	-0.0309267		-0.0211039
29.4165	29.1369	29.3378	28.6258	28.0935	30.5072	29.9721	25.897	27.3973	29.6141	28.6477	26.5108	430770000	253850000	520140000	297320000	111500000	154440000	152350000	1994000	23594000	46471000	26767000	3232200	0.0786409	0.0412335	0.0922335	0.0597871	0.0231159	0.0346227	0.0331736	0.000477226	0.0124408	0.022755	0.0104504	0.00123303	AT2G16600.1	0.0679738	0.0228474	0.0117198	18.13.5.1	Protein metabolism	protein modification	protein folding and quality control	AT2G16600.1	rotamase CYP 3	cytosol	1.08675		0.574969
29.4617	29.2742	29.019	29.4696	28.2773	29.9356	29.6975	29.19	29.1319	29.7813	29.407	29.0052	176080000	188810000	169160000	137950000	70121000	254840000	209610000	98995000	44751000	70928000	71279000	75103000	0.032145	0.0306689	0.0299962	0.0277399	0.0145373	0.0571306	0.0456418	0.0236926	0.0235966	0.0347307	0.0278289	0.0286505	AT2G17420.2	0.0301375	0.0352506	0.0287017	37386	Redox	chloroplast redox homeostasis	NADPH-dependent thioredoxin reductase	AT2G17420.2	NADPH-dependent thioredoxin reductase A	peroxisome	-0.025239		-0.056253
29.2795	28.5968	28.6904	28.5056	28.4215	28.3058	28.5933	26.9268	28.2276	27.3144	28.517	29.9585	87378000	90482000	119460000	80753000	25330000	23463000	29718000	20167000	15931000	10495000	27174000	29890000	0.0159516	0.0146972	0.0211832	0.0162384	0.00525136	0.00525999	0.00647098	0.00482659	0.00840021	0.00513899	0.0106093	0.0114025	AT2G17840.2	0.0170176	0.00545223	0.00888776	35.1	Cell	not assigned	unknown	AT2G17840.2	Senescence/dehydration-associated protein-related	plasma membrane	0.263691		-0.442547
24.8819	25.584	25.0333	27.3574	27.235	25.6102	25.5208	25.5324	25.7265	27.0726	25.7699	25.9395	2165200	11891000	2194300	39112000	34622000	13853000	11221000	7224400	3691400	10245000	4647900	4807300	0.000395277	0.00193149	0.000389103	0.00786491	0.00717776	0.0031056	0.00244333	0.00172902	0.00194643	0.00501658	0.00181464	0.0018339	AT2G18020.1	0.00264519	0.00361393	0.00265289	17.1.1.1.7	Protein metabolism	protein synthesis	cytosolic ribosome	AT2G18020.1	Ribosomal protein L2 family	cytosol	-0.412979		-0.152524
30.4228	30.542	30.0788	30.8644	31.4687	30.9143	31.2119	31.4297	31.2931	30.7764	31.2997	31.8671	347250000	430620000	301940000	402800000	748070000	485770000	651380000	531430000	238240000	183600000	320190000	510570000	0.0633936	0.0699467	0.0535413	0.0809978	0.155088	0.108901	0.141835	0.127188	0.125621	0.0899018	0.125009	0.194774	AT2G19480.3	0.0669698	0.133253	0.133826	38760	DNA	histone	histone chaperone activities	AT2G19480.3	nucleosome assembly protein 1;2	nucleus	-0.832057	+	-0.0529051
28.3507	28.4736	28.8909	29.2844	27.9553	29.434	29.9792	28.9862	28.2706	28.3175	28.3195	26.5338	39611000	27642000	55886000	36491000	49825000	187490000	218460000	82997000	10959000	24234000	37282000	2644800	0.00723134	0.00448996	0.00990995	0.00733786	0.0103296	0.0420319	0.0475688	0.0198638	0.00577854	0.0118664	0.0145557	0.00100895	AT2G19570.1	0.00724228	0.0299485	0.00830241	6.2.4.2	Nucleotide metabolism	nucleotide salvage	pyrimidines	AT2G19570.1	cytidine deaminase 1	cytosol	0.889556		1.22835
31.4061	31.4766	31.4007	31.2371	31.3608	31.5349	31.5599	31.9296	31.4609	31.3634	31.5874	31.7705	1682800000	2281000000	2115400000	1662600000	1249400000	437140000	397270000	2257300000	443610000	415500000	547640000	942580000	0.30721	0.370509	0.375112	0.334327	0.259023	0.097999	0.086504	0.540242	0.23391	0.203454	0.213811	0.359578	AT2G19760.1	0.346789	0.245942	0.252688	20.2.2.3	Cell	cytoskeleton	microfilament network	AT2G19760.1	profilin 1	cytosol	-0.165414		0.0507226
25.8456	25.0599	24.05	24.465	25.6503	26.6802	26.7217	26.8405	24.4417	25.5032	26.0702	26.8812	2468100	0	2081900	3367200	8500000	12515000	12401000	3938800	1487700	2691700	2035300	1707700	0.000450574	0	0.000369172	0.0006771	0.0017622	0.00280564	0.00270027	0.000942678	0.000784445	0.00131802	0.000794625	0.000651459	AT2G20340.2	0.000374211	0.0020527	0.000887138	9.3.1.1.1	Secondary metabolism	alkaloids	indole alkaloid synthesis	AT2G20340.2	Tyrosine decarboxylase	cytosol	0		0.749098
25.4099	25.8667	26.1161	25.9522	24.8084	26.2943	26.4493	26.6763	27.2586	26.3751	26.3029	28.1875	4762900	4307100	4031200	4675300	1351900	3955800	5096900	7208800	2632900	1269200	1590100	5692900	0.00086951	0.000699613	0.00071483	0.000940141	0.000280273	0.00088682	0.00110983	0.00172529	0.00138829	0.000621478	0.00062081	0.00217175	AT2G20580.1	0.000806023	0.00100055	0.00120058	19.2.2.2.1	Protein metabolism	protein degradation	26S proteasome	AT2G20580.1	26S proteasome regulatory subunit S2 1A	cytosol,nucleus	-1.19483		-0.973992
28.6557	29.1717	28.4799	28.082	28.2058	29.5548	29.6607	27.4317	25.3362	28.283	28.3671	27.5337	74644000	114390000	75851000	50266000	65750000	131630000	175870000	13009000	403210	18593000	15264000	8686800	0.0136269	0.0185807	0.0134502	0.0101078	0.0136311	0.0295091	0.038295	0.00311346	0.000212607	0.00910427	0.0059594	0.00331387	AT2G20630.1	0.0139414	0.0211372	0.00464754	18.10.1.2.6	Protein metabolism	protein modification	dephosphorylation	AT2G20630.1	PP2C induced by AVRRPM1	cytosol	1.21731		1.33326
29.7149	29.8869	29.6969	30.2001	29.7759	29.2315	29.9401	29.228	27.1912	28.8984	28.2959	29.8372	167060000	236640000	218550000	215060000	84282000	133020000	193430000	61956000	8116200	35249000	27982000	76456000	0.0304983	0.038438	0.0387542	0.0432457	0.0174732	0.0298207	0.0421186	0.014828	0.00427957	0.0172601	0.0109248	0.0291667	AT2G21250.1	0.0377341	0.0260601	0.0154078	37775	Carbohydrate metabolism	minor CHO metabolism	mannose metabolism	AT2G21250.1	NAD(P)-linked oxidoreductase superfamily protein	cytosol	1.31906		0.988243
27.8173	27.5905	27.6253	27.5037	26.5203	25.0242	25.0944	25.1731	24.9343	25.1993	25.2912	25.1078	62372000	74766000	42802000	31636000	0	3542900	3611700	0	0	0	0	5412600	0.0113866	0.0121444	0.00758984	0.00636158	0	0.000794255	0.000786434	0	0	0	0	0.00206482	AT2G21620.1	0.0093706	0.000395172	0.000516204	35.2	Not assigned	not assigned	not assigned	AT2G21620.1	Adenine nucleotide alpha hydrolases-like superfamily protein	cytosol	2.50104	+	0
30.3469	29.9818	30.132	29.0935	30.3115	29.0489	28.8922	30.3901	28.7655	28.7713	28.273	25.8736	368250000	380030000	323050000	138040000	379210000	154730000	138970000	254040000	20292000	43166000	38775000	3049100	0.0672273	0.0617292	0.0572846	0.027758	0.078617	0.0346877	0.0302602	0.0607997	0.0106997	0.0211367	0.0151386	0.00116318	AT2G21660.1	0.0534998	0.0510911	0.0120346	35.1	RNA	RNA RNA binding	unknown	AT2G21660.1	cold, circadian rhythm, and rna binding 2	nucleus	1.96772		1.73984
24.6589	24.763	24.6342	25.6921	26.126	25.6877	24.7586	25.2017	26.2641	25.9577	25.8724	26.856	0	0	0	0	0	970770	1092100	1584300	2275200	1550800	1798000	3610400	0	0	0	0	0	0.000217629	0.000237801	0.000379172	0.00119968	0.000759366	0.000701978	0.00137731	AT2G22795.3	0	0.000208651	0.00100958	35.2	Not assigned	not assigned	not assigned	AT2G22795.3	unknown protein	golgi	-1.30049	+	-0.794043
32.1434	32.5596	32.4995	32.6011	32.666	33.1781	32.9396	32.2341	33.3997	32.6698	32.5461	32.8561	1099800000	1484600000	1509500000	1458300000	1114900000	1470200000	1346500000	984870000	706380000	522530000	533370000	724090000	0.200778	0.241147	0.267671	0.293245	0.231139	0.329593	0.293195	0.23571	0.372465	0.255863	0.208239	0.276228	AT2G22990.4	0.25071	0.272409	0.278199	19.5.2.2	Protein metabolism	protein degradation	peptidase families	AT2G22990.4	sinapoylglucose 1	extracellular	-0.417041		-0.113471
29.942	29.5731	30.2248	29.5811	30.4059	29.9822	30.2017	30.0515	29.8	29.3516	29.7843	29.6028	78777000	63882000	74055000	54913000	170460000	101830000	142520000	65563000	34095000	26727000	52380000	51922000	0.0143814	0.0103765	0.0131318	0.0110423	0.0353394	0.0228285	0.0310332	0.0156913	0.0179779	0.0130872	0.0204503	0.0198074	AT2G23350.1	0.012233	0.0262231	0.0178307	17.3.2.5	Protein metabolism	protein synthesis	translation initiation	AT2G23350.1	poly(A) binding protein 4	cytosol	0.195546		0.525669
30.7502	30.8448	30.862	30.9161	31.8075	31.9756	31.8518	31.2397	31.1804	31.1418	31.6988	32.4745	466500000	548790000	498080000	392710000	786620000	669200000	579660000	483460000	206610000	188980000	353030000	574020000	0.0851637	0.0891413	0.0883217	0.0789688	0.16308	0.150023	0.126219	0.115707	0.108943	0.0925362	0.137831	0.218979	AT2G23600.1	0.0853989	0.138757	0.139572	35.1	Not assigned	not assigned	not assigned	AT2G23600.1	acetone-cyanohydrin lyase	cytosol	-0.780646		0.0947976
27.8625	27.1692	27.0661	27.6296	27.2108	28.2083	27.4188	26.448	27.8457	27.903	28.1626	25.4994	60442000	43124000	19520000	41193000	46070000	53299000	24385000	12026000	20084000	23697000	38488000	0	0.0110342	0.00700474	0.00346137	0.00828337	0.00955113	0.0119487	0.00530974	0.0028782	0.01059	0.0116035	0.0150266	0	AT2G23610.2	0.00744593	0.00742194	0.00930502	35.1	Not assigned	not assigned	hydrolase-domain containing	AT2G23610.2	methyl esterase 3	cytosol	0.0791435		-0.0312481
29.8447	29.9067	30.1317	30.0888	29.6758	29.4871	29.7343	30.4949	29.941	29.6343	29.8894	30.0826	244340000	242460000	250100000	239960000	147810000	169900000	168720000	176590000	98967000	94428000	115650000	164640000	0.0446064	0.0393834	0.0443488	0.0482528	0.0306436	0.0380886	0.0367381	0.0422635	0.052184	0.0462377	0.0451523	0.0628074	AT2G23820.2	0.0441479	0.0369335	0.0515954	35.2	Not assigned	not assigned	not assigned	AT2G23820.2	Metal-dependent phosphohydrolase	cytosol	0.106154		-0.0388093
25.7467	25.3376	25.3428	24.9008	26.9411	25.9029	24.9745	25.2756	25.8459	25.5844	25.415	26.3554	44687000	5480200	31860000	27516000	24030000	36662000	51174000	68282000	23325000	14333000	16800000	26775000	0.00815801	0.000890163	0.00564955	0.0055331	0.00498185	0.00821897	0.0111429	0.016342	0.012299	0.00701831	0.00655909	0.0102142	AT2G23930.2	0.00505771	0.0101714	0.00902265	16.4.2.7	RNA	RNA processing	RNA splicing	AT2G23930.2	probable small nuclear ribonucleoprotein G	cytosol	-0.468219		-0.0266538
30.6979	30.8458	30.6189	30.7397	31.3955	31.4326	31.3389	31.751	31.4017	31.5641	31.4241	31.5439	172710000	244930000	214940000	161100000	330580000	334860000	337630000	139700000	120290000	131780000	161360000	162850000	0.0315297	0.0397846	0.0381141	0.0323951	0.0685351	0.0750697	0.0735176	0.0334346	0.0634274	0.0645275	0.0629985	0.0621245	AT2G24200.2	0.0354559	0.0626392	0.0632695	19.5.5.6.3	Protein metabolism	protein degradation	peptidase families	AT2G24200.2	Cytosol aminopeptidase family protein	cytosol	-0.757854	+	-0.00395203
27.8304	27.7516	27.8497	27.6391	27.8512	27.4563	27.6442	28.0529	27.7045	27.2479	27.817	28.0273	77228000	85780000	95975000	55626000	85190000	58467000	69504000	83524000	32654000	24514000	39263000	54021000	0.0140987	0.0139335	0.0170187	0.0111857	0.0176614	0.0131073	0.0151342	0.0199899	0.017218	0.0120036	0.0153291	0.0206081	AT2G24390.3	0.0140591	0.0164732	0.0162897	35.1	Stress	biotic stress	unknown	AT2G24390.3	AIG2-like (avirulence induced gene) family protein	plasma membrane	0.0685058		0.0519657
30.8718	31.0564	30.6259	29.8276	31.0445	32.027	31.7276	31.5119	31.7272	31.9371	32.3599	31.1396	990610000	1062000000	855980000	611060000	996230000	1646000000	1584800000	914120000	726070000	1076700000	1131500000	566920000	0.180845	0.172503	0.151786	0.122876	0.206536	0.369004	0.345084	0.218777	0.382847	0.527218	0.441762	0.21627	AT2G24940.1	0.157003	0.28485	0.392025	11.3.2.1.4	Hormone metabolism	brassinosteroid	perception and signal transduction	AT2G24940.1	membrane-associated progesterone binding protein 2	cytosol	-1.1955	+	-0.213173
26.1115	25.7955	26.0008	26.2417	25.4977	23.9101	24.9502	24.3392	25.2082	25.3417	25.7694	26.0405	20395000	17621000	17107000	19045000	23951000	6298400	8944900	7130500	5869900	10046000	11884000	8963800	0.00372329	0.00286222	0.00303349	0.0038297	0.00496547	0.00141199	0.00194772	0.00170655	0.00309512	0.00491914	0.00463977	0.00341954	AT2G25670.2	0.00336217	0.00250793	0.00401839	35.2	Not assigned	not assigned	not assigned	AT2G25670.2	copper ion binding	nucleus	0.44741		0
27.4102	27.3438	27.3017	25.2541	27.3141	27.9891	28.0784	27.378	27.6209	27.7249	27.9942	25.6521	68826000	52476000	59024000	71403000	87224000	82565000	93457000	52706000	28197000	29383000	44418000	33850000	0.0125648	0.00852381	0.0104664	0.0143582	0.0180831	0.0185096	0.0203499	0.0126142	0.0148679	0.0143877	0.0173418	0.0129132	AT2G25950.2	0.0114783	0.0173892	0.0148776	35.2	Not assigned	not assigned	not assigned	AT2G25950.2	unkown protein (DUF1000)	nucleus	-0.420557		0.441872
26.9039	26.4829	26.6232	26.2097	23.9605	25.4365	25.0466	25.1321	25.2471	25.6727	24.7496	24.4882	7823700	8114900	5737300	3153500	2520300	1973900	2736000	0	0	0	0	0	0.00142829	0.00131812	0.00101736	0.000634127	0.000522503	0.000442513	0.000595753	0	0	0	0	0	AT2G26570.2	0.00109947	0.000390192	0	20.5.8.1	Cell	cytoskeleton	cp-actin-dependent plastid movement	AT2G26570.2	Plant unkown protein (DUF827)	plasma membrane	1.5155	+	0
24.1791	24.4686	24.6641	24.8383	24.5508	24.994	25.2599	26.265	25.4417	25.8965	25.1916	25.8668	4379400	6178400	6009200	3478800	4895400	3412400	7503000	14519000	894430	1475400	3825200	6154800	0.000799498	0.00100357	0.00106558	0.000699541	0.0010149	0.000764999	0.00163375	0.00347485	0.000471622	0.000722446	0.00149344	0.00234795	AT2G26590.4	0.000892047	0.00172213	0.00125887	19.2.2.2.12	Protein metabolism	protein degradation	26S proteasome	AT2G26590.4	regulatory particle non-ATPase 13	nucleus	-1.06164	+	-0.33173
30.5517	30.5017	30.3138	30.4443	30.9849	31.192	31.0065	30.9094	30.178	30.7785	30.6196	30.7402	297970000	377050000	298800000	317210000	376180000	469700000	443990000	257050000	96801000	121970000	150940000	152960000	0.0543971	0.0612452	0.0529845	0.0637867	0.0779888	0.105298	0.0966771	0.0615201	0.0510419	0.059724	0.0589303	0.0583517	AT2G26740.1	0.0581034	0.0853711	0.057012	35.2	Not assigned	not assigned	hydrolase-domain containing	AT2G26740.1	soluble epoxide hydrolase	cytosol	-0.126198		0.444127
27.036	27.1832	27.1692	27.1489	27.1247	27.1727	27.2156	27.3699	27.7849	26.6096	26.6077	27.0736	23989000	28384000	26711000	24880000	11792000	22694000	23527000	25261000	5981300	3419700	5924800	6889500	0.00437941	0.00461049	0.00473651	0.00500304	0.00244469	0.00508759	0.00512291	0.00604574	0.00315386	0.00167449	0.00231317	0.00262823	AT2G26830.1	0.00468236	0.00467524	0.00244244	5.2.2.1.2	Lipid metabolism	lipid synthesis	glycerolipid synthesis	AT2G26830.1	Protein kinase superfamily protein	cytosol	0.115388		0.201794
25.5652	25.3831	25.3906	26.5704	25.4296	24.5584	23.9354	25.3772	26.0318	27.0429	25.8274	24.2476	10339000	9558500	7995800	13678000	9111000	5134800	7736200	10919000	4356800	8941300	6796100	7388300	0.00188748	0.00155261	0.00141785	0.00275047	0.00188887	0.00115113	0.00168453	0.00261326	0.00229729	0.00437821	0.00265335	0.00281851	AT2G27020.1	0.0019021	0.00183445	0.00303684	19.2.1.1.7	Protein metabolism	protein degradation	26S proteasome	AT2G27020.1	20S proteasome alpha subunit G1	cytosol,nucleus	-0.0600939		-0.962286
33.3145	33.1145	33.0409	33.2148	33.484	33.3254	33.2703	33.1938	33.7242	33.6824	33.4834	34.0148	3547400000	3316000000	2981500000	3105400000	3851700000	2879100000	2986100000	2933600000	2837700000	2333200000	3121800000	3802500000	0.647609	0.538626	0.528692	0.624455	0.798526	0.645443	0.650212	0.702102	1.49628	1.14248	1.21882	1.45059	AT3G56800.1	0.584846	0.699071	1.32704	35.1	Not assigned	not assigned	not assigned	AT3G56800.1	calmodulin 3	cytosol	-0.555001	+	-0.407819
26.4259	25.4379	26.1149	26.5898	26.3219	26.5663	26.3153	26.4519	26.3387	25.0982	25.9539	26.6503	3012600	2288500	3442600	3460200	3645000	3701800	3711300	2405000	1343400	750210	1529600	3078600	0.000549977	0.000371727	0.000610457	0.000695801	0.000755674	0.000829878	0.000808121	0.000575591	0.000708358	0.000367349	0.000597189	0.00117443	AT2G27150.6	0.00055699	0.000742316	0.000711832	11.1.1.7	Hormone metabolism	abscisic acid	synthesis	AT2G27150.6	abscisic aldehyde oxidase 3	cytosol	0.131835		0.403581
29.4172	27.7039	27.7975	30.0632	30.0811	30.2226	30.0423	29.6225	27.6173	30.2713	29.5565	29.7293	53885000	31269000	27235000	75389000	1437100000	485140000	440110000	316350000	210570000	213960000	417610000	806640000	0.00983719	0.0050791	0.00482943	0.0151597	0.297936	0.10876	0.0958323	0.0757124	0.111031	0.104768	0.163044	0.30772	AT2G27720.1	0.00872636	0.14456	0.171641	17.1.1.1.47	Protein metabolism	protein synthesis	cytosolic ribosome	AT2G27720.1	60S acidic ribosomal protein family	cytosol	-0.54815		0.698513
28.5927	29.2546	29.3927	28.2605	28.1035	27.7438	28.0487	28.4512	28.0731	27.7959	28.1825	27.8042	169000000	249200000	266800000	131150000	92892000	100290000	120340000	111720000	14586000	6699500	21933000	39779000	0.0308525	0.0404782	0.0473101	0.0263725	0.0192582	0.0224832	0.0262036	0.0267381	0.00769101	0.00328048	0.00856312	0.015175	AT2G29290.1	0.0362533	0.0236708	0.00867741	50.1.1	Not assigned	not assigned	oxidoreductase acting on CH-OH group of donor	AT2G29290.1	NAD(P)-binding Rossmann-fold superfamily protein	peroxisome	0.911232	+	0.122906
29.3181	29.1816	28.8416	30.2451	30.6495	30.3208	30.7045	29.3585	28.3758	30.0056	29.1646	29.0173	113560000	151030000	123270000	314570000	583720000	357480000	517970000	119320000	28066000	97168000	54114000	42567000	0.0207314	0.0245322	0.0218588	0.0632559	0.121016	0.0801407	0.112786	0.028557	0.0147988	0.0475794	0.0211273	0.0162386	AT2G29450.1	0.0325946	0.0856248	0.024936	18.12.1.4	Protein metabolism	protein modification	S-glutathionylation and deglutathionylation	AT2G29450.1	Glutathione-S-transferase U5	cytosol	0.255814		1.11754
26.3999	25.7024	27.0177	27.0344	25.8599	24.5846	25.9457	25.4672	25.6153	25.3397	25.4611	25.7928	18466000	14162000	30191000	26996000	0	5349200	13250000	2009700	3109200	7741000	1378000	9653400	0.00337113	0.00230037	0.0053536	0.00542854	0	0.0011992	0.00288514	0.000480984	0.00163944	0.00379047	0.000538001	0.00368261	AT2G30060.1	0.00411341	0.00114133	0.00241263	23.5.1.6	Protein metabolism	protein translocation	nucleus	AT2G30060.1	Pleckstrin homology (PH) domain superfamily protein	cytosol	0.986392	+	-0.0878491
27.488	26.6749	26.8743	26.998	24.7349	26.4385	26.6886	25.8179	26.503	26.9526	26.5252	26.5394	9564600	8501500	5400900	6876800	4376600	7422900	7076600	3951200	1055800	1444500	1595000	1005200	0.0017461	0.00138092	0.000957711	0.00138283	0.000907347	0.00166408	0.0015409	0.000945645	0.00055671	0.000707315	0.000622723	0.000383467	AT2G30110.1	0.00136689	0.00126449	0.000567554	19.4.1.3	Protein metabolism	protein degradation	peptide tagging	AT2G30110.1	ubiquitin-activating enzyme 1	cytosol	0.378755		-0.710098
29.721	29.808	30.3572	30.1625	30.2623	29.3716	29.646	30.1143	29.135	29.5204	28.6704	26.2012	174970000	201310000	252830000	195360000	851890000	220810000	290020000	680070000	21066000	35250000	23326000	7782300	0.0319423	0.0326993	0.0448329	0.0392843	0.176612	0.0495017	0.0631507	0.162762	0.0111078	0.0172606	0.00910698	0.00296882	AT2G30410.3	0.0371897	0.113007	0.010111	20.3.3.1.1	Cell	cytoskeleton	actin and tubulin folding	AT2G30410.3	tubulin folding cofactor A (KIESEL)	cytosol	1.63046		1.46681
29.0277	28.8407	29.4166	29.4172	28.6364	29.2527	24.8121	28.8515	28.5567	28.245	28.5828	29.0207	313250000	300980000	344350000	279720000	189320000	231980000	82374000	147310000	58616000	46862000	74221000	111800000	0.0571866	0.0488889	0.0610616	0.056248	0.0392494	0.0520058	0.0179366	0.0352559	0.0309075	0.0229465	0.0289775	0.0426498	AT2G30860.1	0.0558463	0.0361119	0.0313703	18.12.1.5	Protein metabolism	protein modification	S-glutathionylation and deglutathionylation	AT2G30860.1	Glutathione-S-transferase F9	cytosol	0.574275		-0.71312
25.5887	24.5739	24.0515	25.386	25.1012	25.3307	25.9889	25.41	25.8268	25.8762	24.9037	26.6826	7263500	4053600	2052800	8030300	2676600	2629600	1578500	0	4670700	5814200	0	7814600	0.00132602	0.000658437	0.000364011	0.00161479	0.000554907	0.00058951	0.000343712	0	0.0024628	0.00284699	0	0.00298114	AT2G31610.1	0.000990813	0.000372032	0.00207273	17.1.2.1.3	Protein metabolism	protein synthesis	cytosolic ribosome	AT2G31610.1	Ribosomal protein S3 family protein	cytosol	-0.922293		-0.36458
29.9556	29.7853	30.2975	30.0912	29.505	28.7887	28.41	30.6432	28.2788	27.0496	27.6122	28.4282	225180000	251670000	321430000	208230000	192860000	145530000	98654000	208180000	20927000	18824000	25930000	20023000	0.0411086	0.0408794	0.0569974	0.0418723	0.0399833	0.0326252	0.0214815	0.049824	0.0110345	0.00921738	0.0101236	0.00763844	AT2G31670.1	0.0452144	0.0359785	0.0095035	35.1	Not assigned	not assigned	not assigned	AT2G31670.1	Stress responsive alpha-beta barrel domain protein	peroxisome	2.19019	+	1.49454
26.7852	27.1315	26.7497	26.7908	25.1089	26.9872	27.5749	25.8133	26.0328	27.1539	25.1716	26.2007	45390000	49585000	44996000	30607000	0	35873000	54957000	15297000	9132400	17238000	5981100	4922800	0.00828635	0.00805422	0.00797889	0.00615466	0	0.00804209	0.0119667	0.00366105	0.0048154	0.00844078	0.00233515	0.00187797	AT2G32060.3	0.00761853	0.00591745	0.00436732	17.1.2.1.13	Protein metabolism	protein synthesis	cytosolic ribosome	AT2G32060.3	Ribosomal protein L7Ae/L30e/S12e/Gadd45 family protein	cytosol	0.724548		0.23131
27.4679	26.7424	27.416	27.3612	27.0026	26.8477	26.5078	27.2918	26.5301	26.7665	26.4219	24.614	48594000	30834000	48774000	34950000	9651000	14231000	14586000	29397000	2855300	3189100	4763100	2774500	0.00887127	0.00500844	0.00864882	0.00702798	0.00200082	0.00319034	0.00317605	0.00703562	0.00150556	0.00156158	0.00185962	0.00105842	AT2G32080.2	0.00738913	0.00385071	0.0014963	35.1	Not assigned	not assigned	not assigned	AT2G32080.2	purin-rich alpha 1	cytosol	1.16374		0.829357
29.4319	29.6931	29.4882	25.7927	28.3994	29.293	29.2851	28.9273	29.4747	29.4393	29.6397	25.1679	373010000	428660000	408800000	294930000	136560000	158270000	319310000	469760000	122310000	115870000	127740000	230490000	0.0680963	0.0696283	0.0724902	0.0593065	0.0283113	0.0354813	0.0695285	0.112428	0.0644925	0.056737	0.0498725	0.087928	AT2G32090.1	0.0673803	0.0614373	0.0647575	35.2	Not assigned	not assigned	not assigned	AT2G32090.1	Lactoylglutathione lyase / glyoxalase I family protein	cytosol	0.171079		0.545803
32.3942	32.0767	31.9355	31.8254	31.9371	32.4425	32.3731	31.2349	31.6361	31.2472	31.5533	31.7993	163110000	155600000	121180000	91837000	145360000	169970000	151370000	141000000	19128000	13526000	19142000	96834000	0.0297772	0.0252745	0.0214882	0.0184672	0.0301357	0.0381043	0.0329602	0.0337457	0.010086	0.00662316	0.00747345	0.0369405	AT2G32240.1	0.0237518	0.0337365	0.0152808	35.2	Not assigned	not assigned	not assigned	AT2G32240.1	unknown protein	endoplasmic reticulum	0.498985	+	0.437924
28.9503	29.1449	29.7632	29.3589	28.1857	30.215	29.9994	28.6213	29.7321	29.5866	29.5584	28.2665	218810000	265810000	229000000	137900000	111620000	345480000	344290000	163590000	106860000	91601000	128220000	40416000	0.0399457	0.0431762	0.0406073	0.0277299	0.0231408	0.0774505	0.0749678	0.0391522	0.0563459	0.0448534	0.0500599	0.015418	AT2G32520.3	0.0378648	0.0536778	0.0416693	1900-02-04 04:48:00	Not assigned	not assigned	not assigned	AT2G32520.3	alpha/beta-Hydrolases superfamily protein	cytosol	0.0184531		-0.030539
26.1842	26.1351	25.8417	26.0784	25.5588	26.2755	26.1872	26.3901	25.2166	25.4093	26.2723	25.0286	6178300	4680100	3404500	1941100	1386800	7832100	4928800	0	468510	631280	4166500	0	0.0011279	0.0007602	0.000603701	0.00039033	0.000287508	0.00175582	0.00107323	0	0.000247039	0.000309113	0.00162669	0	AT2G32730.1	0.000720534	0.000779138	0.000545711	19.2.2.2.2	Protein metabolism	protein degradation	26S proteasome	AT2G32730.1	26S proteasome regulatory complex, non-ATPase subcomplex, Rpn2/Psmd1 subunit	cytosol,nucleus	0.578166		0.621211
28.0678	28.4103	28.5247	28.6697	28.8149	29.4546	29.1841	29.0993	28.6247	28.815	28.2387	29.5021	26207000	29176000	20696000	18825000	23914000	46649000	44912000	24396000	6997800	8656000	7469200	19040000	0.00478432	0.00473913	0.0036699	0.00378546	0.0049578	0.0104579	0.00977942	0.00583872	0.00368985	0.00423851	0.00291614	0.00726344	AT2G32810.2	0.0042447	0.00775845	0.00452698	21.3.2.2.1	Cell	cell wall	pectin	AT2G32810.2	beta galactosidase 9	extracellular	-0.376985		0.343148
29.6362	29.7029	30.1504	29.2605	29.2467	29.02	28.4722	29.3372	28.5272	27.0342	28.2792	28.9522	202180000	271490000	282170000	160300000	121490000	103730000	88291000	121570000	23383000	7112500	28050000	38522000	0.0369098	0.0440988	0.0500356	0.0322342	0.025187	0.0232544	0.019225	0.0290955	0.0123296	0.00348271	0.0109513	0.0146955	AT2G33590.1	0.0408196	0.0241905	0.0103648	35.1	Secondary metabolism	phenylpropanoids	unknown	AT2G33590.1	NAD(P)-binding Rossmann-fold superfamily protein	cytosol	1.48932	+	0.820873
26.2835	25.9859	25.0442	25.3604	26.7227	25.92	24.994	26.4877	25.2068	24.3363	24.9326	25.8454	8876600	18321000	6358300	0	19316000	14756000	10148000	12139000	5321600	9054600	10553000	4258700	0.0016205	0.00297593	0.00112748	0	0.00400455	0.00330803	0.00220969	0.00290524	0.00280601	0.00443369	0.00412012	0.00162462	AT2G34310.5	0.00143098	0.00310688	0.00324611	35.2	Not assigned	not assigned	not assigned	AT2G34310.5	unknown protein	plasma membrane	0.588248		0.950833
27.4978	27.147	27.5276	27.6087	28.0323	27.9027	27.8037	27.6442	28.0413	27.9768	27.3608	28.3238	32639000	34901000	37522000	35150000	33223000	37571000	41596000	23393000	11485000	12252000	10102000	23137000	0.00595854	0.00566906	0.00665356	0.0070682	0.00688772	0.00842275	0.00905737	0.00559867	0.00605589	0.00599933	0.00394404	0.00882637	AT2G34510.1	0.00633734	0.00749163	0.00620641	35.2	Not assigned	not assigned	not assigned	AT2G34510.1	unkown protein, DUF642	extracellular	-0.480398		-0.0799265
29.0198	29.2052	29.1655	29.3958	28.7632	29.7711	30.125	29.2536	30.1173	28.9954	30.08	30.0938	181160000	202810000	245350000	202280000	153150000	343330000	445010000	119850000	151120000	63319000	218530000	226620000	0.0330724	0.0329429	0.0435065	0.0406758	0.0317507	0.0769685	0.0968992	0.0286838	0.0796837	0.0310049	0.0853189	0.0864517	AT2G35810.2	0.0375494	0.0585756	0.0706148	35.2	Not assigned	not assigned	not assigned	AT2G35810.2	unknown protein	cytosol	-0.625087		-0.34345
28.4295	28.1366	28.6801	28.8783	28.5501	28.7756	28.3209	28.8635	29.1011	29.1558	28.5901	29.195	182850000	169580000	192480000	175740000	180740000	267340000	186710000	162350000	87636000	94823000	99280000	164840000	0.0333809	0.0275453	0.0341314	0.035339	0.0374706	0.0599329	0.0406554	0.0388554	0.0462093	0.0464311	0.0387611	0.0628837	AT2G35820.1	0.0325991	0.0442286	0.0485713	35.2	Not assigned	not assigned	not assigned	AT2G35820.1	ureidoglycolate hydrolases	cytosol	-0.479352		-0.382984
30.2352	29.4846	29.9324	30.3326	30.7245	30.1323	30.1978	30.3587	30.8251	30.551	30.1494	30.7339	525760000	533160000	594360000	608890000	311130000	538430000	649380000	432180000	161540000	191740000	177750000	526890000	0.0959822	0.0866025	0.105394	0.12244	0.0645028	0.120706	0.1414	0.103434	0.085178	0.0938876	0.0693975	0.201	AT2G35830.1	0.102605	0.107511	0.112366	35.2	Storage proteins	cupin superfamily	unknown	AT2G35830.1	unknown protein	peroxisome	-0.568651		-0.21152
30.405	30.8593	30.6646	30.2712	30.2243	30.6011	30.6431	30.5114	30.4841	30.3266	30.2481	29.4872	186450000	310110000	250760000	172590000	130990000	181030000	178910000	154960000	75351000	69425000	80031000	46091000	0.0340381	0.050372	0.0444658	0.0347056	0.0271566	0.0405837	0.038957	0.0370868	0.0397316	0.0339947	0.0312458	0.0175829	AT2G36460.1	0.0408954	0.035946	0.0306388	3.1.2.2	Carbohydrate metabolism	carbohydrate synthesis	sucrose	AT2G36460.1	fructose-bisphosphate aldolase 6	cytosol	0.413501		0.358457
31.8537	32.054	32.0553	31.9087	31.8165	32.1535	31.9487	31.5558	31.9522	31.4999	31.7554	32.0532	533220000	514900000	441970000	391300000	211950000	559830000	464280000	186510000	216280000	122050000	262930000	368350000	0.0973441	0.0836365	0.078372	0.0786853	0.043941	0.125504	0.101095	0.0446377	0.114042	0.0597631	0.102654	0.140519	AT2G36530.1	0.0845095	0.0787944	0.104244	50.4.2	Carbohydrate metabolism	carbohydrate degradation	cytosolic branch	AT2G36530.1	Enolase	cytosol	0.152761		0.0534234
26.0132	25.5174	26.3116	26.651	24.1916	25.046	24.7961	26.0019	26.0703	24.8232	25.2292	25.7086	14820000	6624800	12147000	10443000	694540	2624400	2431600	3507500	392420	465710	657700	2432600	0.00270552	0.00107608	0.00215396	0.00209995	0.000143991	0.000588344	0.000529472	0.000839454	0.000206918	0.00022804	0.00025678	0.000927996	AT2G36800.1	0.00200888	0.000525315	0.000404934	50.2.4	Stress	biotic stress	transferases	AT2G36800.1	don-glucosyltransferase 1	endoplasmic reticulum,vacuole	0.665468		-0.448929
27.1506	26.58	26.7492	27.6679	27.5817	27.1902	27.294	27.2783	26.8374	28.2913	26.8921	27.6697	17489000	14797000	13854000	22385000	30828000	11836000	20935000	25494000	6221700	18743000	9767900	20418000	0.00319277	0.00240351	0.00245665	0.00450133	0.00639119	0.00265342	0.00455852	0.00610151	0.00328062	0.00917772	0.0038136	0.00778912	AT2G36880.2	0.00313857	0.00492616	0.00601527	36957	Coenzyme metabolism	S-adenosyl methionine (SAM) cycle	Met to SAM	AT2G36880.2	S-adenosylmethionine synthase 1	cytosol	-0.385684		-0.086607
30.8169	30.9311	30.8962	30.2352	30.2112	30.7531	29.6462	30.1375	29.9127	29.3824	29.7196	29.8722	262760000	345040000	236360000	158300000	159420000	250150000	141940000	89213000	39236000	37190000	50649000	55429000	0.0479692	0.0560457	0.0419124	0.031832	0.0330506	0.0560792	0.0309069	0.0213515	0.0206886	0.0182105	0.0197745	0.0211452	AT2G37760.2	0.0444398	0.035347	0.0199547	50.1.1	Not assigned	not assigned	oxidoreductase acting on CH-OH group of donor	AT2G37760.2	NAD(P)-linked oxidoreductase superfamily protein	cytosol	0.998152	+	0.465268
26.7599	26.5464	26.1513	26.1541	27.003	26.852	26.4975	24.9605	25.2585	25.886	24.9419	25.5404	14504000	13777000	15231000	7541400	22395000	18018000	10669000	5398000	0	0	0	0	0.00264783	0.00223783	0.00270083	0.00151648	0.00464288	0.00403932	0.00232313	0.00129191	0	0	0	0	AT2G37770.2	0.00227574	0.00307431	0	50.1.1	Carbohydrate metabolism	minor CHO metabolism	others	AT2G37770.2	NAD(P)-linked oxidoreductase superfamily protein	peroxisome	0.996225	+	0.921564
28.3457	28.4868	28.6434	28.9167	28.2671	28.2595	27.7789	27.3556	27.7171	26.5582	27.6339	27.7557	47623000	57948000	49761000	60577000	64239000	50457000	37753000	20829000	6801600	4173200	10215000	11665000	0.008694	0.00941264	0.00882384	0.0121812	0.0133179	0.0113116	0.00822057	0.00498503	0.0035864	0.00204345	0.00398816	0.00445	AT2G37790.1	0.00977793	0.00945876	0.003517	50.1.1	Not assigned	not assigned	oxidoreductase acting on CH-OH group of donor	AT2G37790.1	NAD(P)-linked oxidoreductase superfamily protein	cytosol	1.18197	+	0.499105
25.0818	24.5867	24.3669	24.7731	25.8567	24.1147	25.4974	24.6274	26.8433	28.3456	26.6075	25.3262	3563000	21064000	5486100	6615400	3169100	4200400	2200200	0	5787800	27046000	7079200	3277800	0.000650457	0.00342148	0.000972819	0.00133027	0.000657011	0.000941655	0.000479085	0	0.00305183	0.0132434	0.00276387	0.00125043	AT2G38230.1	0.00159376	0.000519438	0.00507738	7.7.1.1	Coenzyme metabolism	pyridoxalphosphate	pyridoxal 5'-phosphate synthase complex	AT2G38230.1	pyridoxine biosynthesis 1.1	cytosol	-2.07852	+	-1.75661
27.9022	27.4619	28.2777	27.9819	27.6055	26.4747	26.5952	28.3792	25.84	26.3573	25.8241	26.8132	61419000	48068000	71154000	38016000	48078000	29176000	29076000	64203000	1165100	2029400	1987900	7482600	0.0112126	0.00780781	0.0126173	0.00764452	0.00996743	0.00654074	0.00633119	0.0153658	0.000614342	0.000993718	0.000776119	0.00285449	AT2G38740.1	0.00982056	0.00955128	0.00130967	38141	Carbohydrate metabolism	minor CHO metabolism	mannose metabolism	AT2G38740.1	Haloacid dehalogenase-like hydrolase (HAD) superfamily protein	cytosol	1.69728	+	1.05501
28.7535	29.3759	28.5607	28.2536	24.5405	25.9144	30.25	26.3775	25.3471	26.2445	25.7323	25.8307	38979000	150710000	40854000	32982000	16315000	24907000	66510000	13287000	17979000	25234000	44739000	34352000	0.00711596	0.0244802	0.00724441	0.00663225	0.00338239	0.00558371	0.0144823	0.00317999	0.0094801	0.0123561	0.0174671	0.0131047	AT2G39360.1	0.0113682	0.0066571	0.013102	11.10.2.4.2	Hormone metabolism	signalling peptides	CRP (cysteine-rich-peptide) category	AT2G39360.1	Protein kinase superfamily protein	plasma membrane	2.94732	+	0.981951
27.601	27.1856	27.8123	27.4733	27.5088	24.4124	26.5506	24.6913	27.2214	27.467	26.6393	28.5541	30346000	27943000	40098000	26806000	49544000	19425000	33539000	13820000	16418000	8663100	24004000	65500000	0.00553993	0.00453885	0.00711035	0.00539033	0.0102714	0.00435474	0.00730299	0.00330756	0.008657	0.00424198	0.00937168	0.0249871	AT2G39780.1	0.00564487	0.00630916	0.0118145	35.1	RNA	RNA processing	ribonucleases	AT2G39780.1	ribonuclease 2	extracellular	0.0475607		-1.67971
26.2777	25.4739	24.7364	24.1716	26.1999	26.0812	27.1004	25.5788	24.942	23.866	25.8345	25.7233	9105000	9135400	23588000	4085700	32291000	21456000	35138000	4228900	0	0	0	0	0.0016622	0.00148389	0.00418273	0.00082158	0.0066945	0.00481005	0.00765116	0.00101211	0	0	0	0	AT2G40060.1	0.0020376	0.00504196	0	22.1.1.2	Vesicle trafficking	clathrin coated vesicle (CCV) machinery	clathrin triskelion	AT2G40060.1	Clathrin light chain protein	plasma membrane	0.0734782		1.14861
27.8267	27.0388	27.7513	27.6566	28.4119	27.6447	25.0902	28.3781	26.3427	26.1847	26.9693	27.4572	22588000	15804000	12378000	13980000	23688000	26054000	9491100	104460000	9619200	8165400	17016000	37880000	0.00412364	0.00256708	0.00219492	0.00281119	0.00491094	0.00584084	0.00206665	0.0250005	0.00507208	0.00399828	0.00664342	0.0144506	AT2G40290.3	0.00292421	0.00945474	0.00754109	17.3.1.3.1	Protein metabolism	protein synthesis	translation initiation	AT2G40290.3	Eukaryotic translation initiation factor 2 subunit 1	cytosol	0.829885		0.642762
29.0546	28.3423	29.0466	29.3164	29.2164	28.7539	29.1741	29.3694	28.6763	27.3954	27.9626	30.4855	82070000	51829000	71765000	70756000	103970000	78645000	108750000	49556000	5825700	6080900	11550000	62869000	0.0149826	0.00841872	0.0127257	0.0142281	0.0215548	0.0176308	0.0236799	0.0118603	0.00307182	0.00297758	0.00450937	0.0239835	AT2G40660.1	0.0125888	0.0186815	0.00863556	41687	Protein metabolism	protein synthesis	aminoacyl-tRNA synthetase activities	AT2G40660.1	Nucleic acid-binding, OB-fold-like protein	cytosol	0.309991		0.498477
27.7326	27.2008	27.8812	27.9337	27.9279	26.9643	27.0344	28.3318	27.6102	27.1587	26.5434	25.4708	18739000	15756000	21134000	16750000	15913000	3277000	3346700	20640000	1770900	2108600	1937700	1538300	0.00342097	0.00255929	0.00374757	0.0033682	0.00329905	0.000734645	0.000728731	0.0049398	0.000933773	0.0010325	0.00075652	0.000586835	AT2G40840.1	0.00327401	0.00242556	0.000827407	3.2.2.5.1	Carbohydrate metabolism	carbohydrate degradation	starch	AT2G40840.1	disproportionating enzyme 2	cytosol	0.991297		0.868838
27.721	28.3115	28.0079	27.6451	28.7257	28.455	28.3608	28.8414	28.4259	28.2217	28.1168	28.198	48662000	79945000	44495000	22707000	174190000	100670000	104190000	112350000	35567000	43237000	57608000	58348000	0.00888368	0.0129857	0.00789005	0.00456608	0.0361127	0.0225684	0.022687	0.0268889	0.018754	0.0211715	0.0224914	0.0222588	AT2G41090.1	0.00858137	0.0270642	0.0211689	35.1	Not assigned	not assigned	not assigned	AT2G41090.1	Calcium-binding EF-hand family protein	plasma membrane	-0.319244		0.355116
25.1198	27.6871	27.9087	27.9897	28.1554	28.3432	28.5833	28.6148	28.7529	28.9104	29.3534	25.0082	3436300	55312000	53148000	44835000	54349000	94882000	80528000	38760000	23124000	31241000	72082000	12623000	0.000627327	0.00898447	0.00942443	0.00901573	0.0112675	0.0212709	0.0175347	0.00927648	0.012193	0.0152975	0.0281424	0.00481546	AT2G41530.1	0.00701299	0.0148374	0.0151121	50.3.1	Carbohydrate metabolism	C1-metabolism	hydrolases	AT2G41530.1	S-formylglutathione hydrolase	cytosol	-0.829923		0.4179
28.7673	28.7087	28.8575	29.0303	28.6248	28.2975	28.3995	29.5825	28.9125	28.5848	28.5504	29.6784	25480000	28502000	24880000	21637000	24951000	25966000	23771000	48489000	5930900	4808300	7207800	13731000	0.0046516	0.00462965	0.00441183	0.00435092	0.00517279	0.00582112	0.00517604	0.0116049	0.00312729	0.00235444	0.00281408	0.00523814	AT2G41740.2	0.004511	0.00694372	0.00338349	20.2.2.5	Cell	cytoskeleton	microfilament network	AT2G41740.2	villin 2	cytosol	-0.0905862		-0.205482
28.064	28.4634	27.7136	29.3312	28.6512	28.3049	28.7457	28.6921	28.0093	28.7924	27.1218	28.6286	16010000	22524000	14464000	29293000	27040000	10988000	10988000	24089000	4851600	10407000	4421000	6136300	0.00292277	0.00365863	0.00256482	0.00589044	0.00560587	0.00246331	0.00239259	0.00576525	0.00255819	0.0050959	0.00172605	0.00234089	AT2G42600.3	0.00375916	0.00405676	0.00293026	1.4.1.1	Photosynthesis	CAM/C4 photosynthesis	phosphoenolpyruvate (PEP) carboxylase activity	AT2G42600.3	phosphoenolpyruvate carboxylase 2	cytosol	0.255008		0.460431
28.8805	29.2922	29.0513	29.1289	28.8143	28.3316	28.0911	30.1687	28.056	27.5431	28.1939	28.042	121910000	192700000	171960000	103630000	92080000	45326000	45408000	129710000	15609000	11094000	24101000	17751000	0.0222558	0.0313007	0.0304927	0.0208386	0.0190898	0.0101613	0.00988742	0.0310436	0.00823043	0.0054323	0.00940955	0.00677171	AT2G42690.1	0.026222	0.0175455	0.007461	5.7.2.1.1	Lipid metabolism	lipid degradation	phospholipase activities	AT2G42690.1	alpha/beta-Hydrolases superfamily protein	cytosol	1.12948	+	0.892687
27.8042	27.8676	27.6252	28.5149	27.6065	27.8391	27.7959	28.7269	27.2708	27.4432	27.8312	27.66	32645000	40832000	31031000	43206000	29628000	27128000	22751000	29795000	3798000	3917200	9066600	6392200	0.00595964	0.00663245	0.00550255	0.00868816	0.00614241	0.00608161	0.00495394	0.00713087	0.00200264	0.0019181	0.0035398	0.00243852	AT2G42810.5	0.0066957	0.00607721	0.00247476	18.10.1.1.4	Protein metabolism	protein modification	dephosphorylation	AT2G42810.5	protein phosphatase 5.2	cytosol,nucleus	0.401677		0.440759
26.6871	26.8655	26.826	27.0135	25.3795	26.9285	26.2661	27.7112	26.2957	25.7954	26.0854	26.6602	27718000	30807000	8520500	27566000	0	9641100	8553400	30923000	0	0	0	0	0.00506017	0.00500406	0.00151089	0.00554316	0	0.00216136	0.00186247	0.00740084	0	0	0	0	AT2G43790.1	0.00427957	0.00285617	0	13.4.4.1.4	Cell	cell cycle	phragmoplast disassembly	AT2G43790.1	MAP kinase 6	cytosol	0.638856	+	0.362147
29.6932	29.1614	29.166	29.7067	28.6063	28.6977	28.252	29.1909	28.613	27.579	28.7088	28.2702	116900000	99641000	73317000	64466000	37252000	41426000	39512000	68432000	26416000	4592300	27694000	33238000	0.0213411	0.0161849	0.0130009	0.0129633	0.007723	0.00928697	0.00860359	0.0163779	0.0139288	0.00224867	0.0108123	0.0126797	AT2G44060.2	0.0158726	0.0104979	0.00991739	1900-02-04 02:24:00	Cell	LEA proteins	late embryogenesis abundant	AT2G44060.2	Late embryogenesis abundant protein, group 2	cytosol	1.13907	+	0.393998
27.5068	27.2814	27.0408	28.1491	27.6135	28.3829	28.516	27.7318	27.9918	27.8404	28.2845	28.8588	26500000	27376000	24365000	32728000	44022000	41388000	53485000	22675000	17577000	8660300	21080000	24030000	0.00483781	0.00444675	0.00432051	0.00658117	0.00912655	0.00927845	0.0116462	0.00542683	0.00926813	0.00424061	0.00823009	0.00916704	AT2G44100.2	0.00504656	0.0088695	0.00772647	22.9.4.2	Vesicle trafficking	regulation of membrane tethering and fusion	RAB-GTPase membrane association	AT2G44100.2	guanosine nucleotide diphosphate dissociation inhibitor 1	cytosol	-0.749361		-0.182859
30.4287	30.442	30.4482	30.4922	29.7896	29.0935	29.2466	30.1266	27.5669	27.5592	28.3275	30.0926	280190000	283120000	276710000	240520000	226620000	131240000	161140000	146910000	29778000	14949000	46375000	187140000	0.0511512	0.0459879	0.0490674	0.0483654	0.0469824	0.0294217	0.0350876	0.0351601	0.0157016	0.00731994	0.0181058	0.0713908	AT2G44610.1	0.048643	0.0366629	0.0281295	22.9.1.8	Vesicle trafficking	regulation of membrane tethering and fusion	RAB-GTPase activities	AT2G44610.1	Ras-related small GTP-binding family protein	golgi	2.06623	+	1.17752
26.9168	26.3133	26.6678	27.4453	27.4136	26.852	26.3971	28.3634	27.1082	26.654	26.8808	28.2386	12310000	13531000	14187000	20147000	25125000	18184000	13198000	26834000	4799900	2282600	6905200	17337000	0.0022473	0.00219787	0.0025157	0.0040513	0.00520886	0.00407653	0.00287381	0.00642221	0.00253093	0.0011177	0.00269594	0.00661377	AT2G45240.1	0.00275304	0.00464535	0.00323958	19.5.5.6.1	Protein metabolism	protein degradation	peptidase families	AT2G45240.1	methionine aminopeptidase 1A	cytosol	-0.384585		0.0361404
28.487	29.795	28.987	27.0661	28.9841	29.8001	30.0204	26.5796	29.8025	30.193	30.4088	26.989	98958000	228280000	126350000	55472000	94421000	124520000	157180000	13404000	37093000	100000000	162830000	8422700	0.0180657	0.0370801	0.0224049	0.0111547	0.0195752	0.0279152	0.0342253	0.003208	0.0195587	0.0489661	0.0635724	0.00321312	AT2G45470.1	0.0221763	0.0212309	0.0338276	21.4.1.1.2.2	Cell	cell wall	hydroxyproline-rich glycoproteins	AT2G45470.1	FASCICLIN-like arabinogalactan protein 8	extracellular,plasma membrane	-0.764563		-0.50229
29.1963	28.6018	28.9056	28.3977	28.6534	29.1109	28.4736	25.9124	28.6052	28.9856	28.3519	27.8643	111380000	139100000	102390000	87967000	85629000	53940000	78671000	6160300	16564000	39233000	33835000	23261000	0.0203334	0.0225944	0.0181562	0.017689	0.0177524	0.0120924	0.0171303	0.00147435	0.00873399	0.0192109	0.0132099	0.00887368	AT2G45790.1	0.0196933	0.0121124	0.0125071	10.3.1.2	Redox	ascorbate biosynthesis	phosphomannomutase (PMM)	AT2G45790.1	phosphomannomutase	cytosol,mitochondrion	0.323585		-0.414196
29.7872	29.1458	29.1754	29.6235	29.5771	29.5896	29.4873	29.8842	29.611	29.4332	29.6394	29.2209	259680000	198130000	151050000	152930000	95342000	164550000	168850000	196920000	48949000	101320000	129720000	62034000	0.0474069	0.0321828	0.0267848	0.0307522	0.0197661	0.0368892	0.0367664	0.0471291	0.0258102	0.0496125	0.0506455	0.0236649	AT2G45820.1	0.0342817	0.0351377	0.0374333	35.1	RNA	RNA regulation of transcription	putative transcription regulator	AT2G45820.1	Remorin family protein	plasma membrane	-0.0431581		0.158418
25.5469	26.2218	25.7326	24.8006	24.8043	26.1125	26.1427	25.1227	25.0891	26.0349	25.3129	25.363	8325200	16062000	9520100	4246700	9796800	27326000	23182000	50384000	0	2817500	0	6351800	0.00151984	0.00260899	0.00168815	0.000853955	0.00203105	0.006126	0.00504779	0.0120585	0	0.00137962	0	0.0024231	AT2G46580.1	0.00166773	0.00631583	0.000950681	35.1	Coenzyme metabolism	not assigned	unknown	AT2G46580.1	Pyridoxamine 5-phosphate oxidase family protein	cytosol	0.125517		0.0956054
28.8172	27.9336	27.9665	28.8173	28.1977	28.661	28.5298	28.8079	29.1795	28.4278	29.2087	28.9763	62165000	41789000	49156000	35090000	74205000	71776000	73397000	130940000	27162000	16559000	34985000	27578000	0.0113488	0.00678789	0.00871655	0.00705614	0.015384	0.0160909	0.0159819	0.031338	0.0143222	0.0081083	0.0136589	0.0105205	AT2G47470.3	0.00847734	0.0196987	0.0116525	35.1	Redox	thioredoxin	PDIL	AT2G47470.3	thioredoxin family protein	endoplasmic reticulum	-0.564454		-0.39901
28.8473	28.8077	28.7386	29.2981	29.2447	28.5733	28.4991	29.2359	29.0504	28.0003	28.7153	29.4846	112400000	132570000	103680000	123270000	180860000	93328000	86682000	92803000	26614000	14587000	28166000	69630000	0.0205196	0.0215337	0.018385	0.024788	0.0374955	0.0209225	0.0188747	0.0222107	0.0140332	0.00714269	0.0109966	0.0265627	AT2G47910.2	0.0213066	0.0248758	0.0146838	1.1.8.1.6.5	Photosynthesis	photophosphorylation	chlororespiration	AT2G47910.2	chlororespiratory reduction 6	cytosol	0.110296		0.0755992
30.5773	30.4997	29.948	29.9708	30.0997	30.6197	30.0505	29.9368	30.3099	29.8054	30.8115	29.84	962120000	1125500000	508040000	490910000	762650000	891560000	775430000	516920000	259960000	204180000	543930000	256920000	0.175644	0.182818	0.0900878	0.0987155	0.158111	0.199872	0.168847	0.123715	0.137074	0.099979	0.212362	0.0980106	AT3G01390.4	0.136816	0.162636	0.136856	24.1.1.2.7	Transport	primary active transport	V-type ATPase complex	AT3G01390.4	vacuolar membrane ATPase 10	vacuole	0.05723		-0.0150199
31.8661	31.6683	31.7943	31.9552	32.0613	31.9269	31.4978	32.2298	32.841	32.0981	32.2178	32.2613	432320000	615130000	544070000	526030000	566640000	459200000	522790000	593380000	263180000	180240000	260100000	326800000	0.0789239	0.0999171	0.0964768	0.105778	0.117475	0.102944	0.113836	0.142014	0.138771	0.0882565	0.101549	0.124669	AT3G01910.1	0.0952739	0.119067	0.113311	25.2.2.1	Amino acid metabolism	amino acid degradation	Cys	AT3G01910.1	Sulfite oxidase	peroxisome	-0.533551	+	-0.425573
24.2595	24.2083	25.7045	25.7529	25.8188	25.0459	25.1219	24.6466	26.072	25.6568	25.4391	26.3737	0	0	1192600	895970	8068200	3542100	4067400	1963200	2447700	2656200	3669800	3659300	0	0	0.000211477	0.000180168	0.00167268	0.000794076	0.000885661	0.000469855	0.00129064	0.00130064	0.00143277	0.00139596	AT3G02230.1	9.79112e-05	0.000955568	0.001355	3.8.7.3	Carbohydrate metabolism	nucleotide sugar biosynthesis	UDP-L-arabinose synthesis	AT3G02230.1	reversibly glycosylated polypeptide 1	golgi	0		-0.727074
28.1831	28.867	28.5114	27.9978	29.0095	28.6093	28.6287	29.3688	27.8122	24.11	28.2168	27.9072	71157000	131940000	108830000	37957000	80545000	69524000	66877000	63427000	4420800	3933700	11120000	7831700	0.0129903	0.0214313	0.0192982	0.00763265	0.0166984	0.015586	0.0145622	0.0151801	0.00233103	0.00192618	0.00434149	0.00298766	AT3G02540.3	0.0153381	0.0155067	0.00289659	35.1	Protein metabolism	protein degradation	ubiquitin	AT3G02540.3	Rad23 UV excision repair protein family	nucleus	1.37823		1.8925
28.5908	28.9309	29.4014	28.5662	27.7013	28.2109	26.0412	27.5982	24.7903	27.2699	25.2686	28.3514	105430000	128060000	155730000	104270000	36281000	35227000	28508000	18003000	9307100	5843400	14882000	18291000	0.0192472	0.0208011	0.0276147	0.0209673	0.0075217	0.00789727	0.00620751	0.00430868	0.00490752	0.00286129	0.00581026	0.00697771	AT3G02720.1	0.0221576	0.00648379	0.00513919	2.1.3.3	Cellular respiration	glycolysis	methylglyoxal degradation	AT3G02720.1	Class I glutamine amidotransferase-like superfamily protein	cytosol	2.45225	+	0.967825
25.1646	25.0033	25.1489	25.5442	24.184	25.1173	24.2679	26.5288	26.1831	24.9654	25.3525	26.1524	0	0	0	0	0	1337900	1700900	3967300	3953300	1824300	4016400	1688700	0	0	0	0	0	0.000299933	0.000370364	0.000949499	0.00208452	0.000893289	0.00156809	0.000644211	AT3G02740.2	0	0.000404949	0.00129753	19.5.3.1	Protein metabolism	protein degradation	peptidase families	AT3G02740.2	Eukaryotic aspartyl protease family protein	plasma membrane	-0.448095		-0.638831
31.0795	30.9357	31.0938	31.2903	31.6226	30.8576	31.3787	30.4891	31.1001	30.7435	31.2879	31.5132	515510000	448350000	467020000	493050000	525580000	256800000	406570000	167270000	222030000	161720000	307650000	305990000	0.0941109	0.0728266	0.082814	0.0991459	0.108962	0.05757	0.0885291	0.0400329	0.117074	0.079188	0.120113	0.11673	AT3G02870.3	0.0872244	0.0737735	0.108276	3.8.3.2.2	Carbohydrate metabolism	nucleotide sugar biosynthesis	UDP-D-glucuronic acid synthesis	AT3G02870.3	Inositol monophosphatase family protein	cytosol	-0.0613399		-0.0741544
29.9456	29.4242	29.651	30.0448	29.6324	29.1279	28.9692	29.7875	28.8143	25.128	28.8422	29.7234	117660000	91914000	133030000	143140000	74339000	17099000	15108000	10017000	1186100	510310	3699400	11835000	0.0214799	0.0149298	0.0235895	0.0287836	0.0154118	0.00383329	0.00328971	0.00239738	0.000625415	0.000249879	0.00144433	0.00451485	AT3G02880.1	0.0221957	0.00623305	0.00170862	18.8.1.3	Protein metabolism	protein modification	phosphorylation	AT3G02880.1	Leucine-rich repeat protein kinase family protein	plasma membrane	1.63942		1.25225
29.62	28.8816	29.1742	29.5884	29.4866	29.5116	29.3758	29.509	29.2754	29.2018	29.2119	29.7347	99345000	75046000	78989000	78779000	82606000	83589000	61260000	67662000	37541000	38318000	44101000	55731000	0.0181363	0.0121899	0.0140067	0.0158414	0.0171257	0.0187392	0.0133391	0.0161936	0.0197949	0.0187628	0.017218	0.0212604	AT3G03250.3	0.0150436	0.0163494	0.019259	3.1.2.6	Carbohydrate metabolism	carbohydrate synthesis	sucrose	AT3G03250.3	UDP-GLUCOSE PYROPHOSPHORYLASE 1	cytosol	-0.0398784		0.114819
28.8717	28.2982	28.3752	29.0493	28.6307	28.9373	28.4488	29.6905	28.5248	27.8844	28.436	30.2455	16404000	13224000	10619000	25806000	26522000	42279000	27894000	27205000	21264000	10203000	25057000	57542000	0.0029947	0.00214801	0.00188301	0.00518925	0.00549848	0.0094782	0.00607381	0.006511	0.0112122	0.00499601	0.0097828	0.0219513	AT3G03780.3	0.00305374	0.00689037	0.0119856	4.1.2.2.6.2.1	Amino acid metabolism	amino acid synthesis	Met	AT3G03780.3	Met synthase	cytosol	-0.12408		0.154165
27.4234	27.7547	27.6734	28.0485	27.7578	27.929	27.7134	27.7236	28.0376	27.8547	28.1412	28.5159	35975000	46882000	43998000	27825000	48218000	36579000	29334000	42471000	15240000	17095000	24164000	26017000	0.00656756	0.00761516	0.00780192	0.00559524	0.00999645	0.00820036	0.00638737	0.0101646	0.00803586	0.00837076	0.00943415	0.00992505	AT3G04880.1	0.00689497	0.0086872	0.00894145	35.1	Storage proteins	cupin superfamily	unknown	AT3G04880.1	DNA-damage-repair/toleration protein (DRT102)	cytosol	-0.412334		-0.356403
27.5172	27.8389	27.5961	27.7128	27.7083	27.8711	27.729	28.6033	27.8687	26.9616	27.5261	27.8592	17347000	27058000	20612000	12552000	13904000	22360000	19363000	27420000	2545300	1376100	4749600	5338000	0.00316685	0.0043951	0.00365501	0.00252404	0.00288255	0.00501271	0.00421622	0.00656246	0.0013421	0.000673823	0.00185435	0.00203636	AT3G05420.1	0.00343525	0.00466849	0.00147666	35.1	Lipid metabolism	lipid synthesis	acyl-CoA binding protein	AT3G05420.1	acyl-CoA binding protein 4	cytosol	0.112383		0.424058
32.995	32.7914	32.7433	32.8267	33.0691	33.1936	33.2873	32.7509	32.9761	33.2773	32.8699	32.593	525430000	569620000	462330000	427880000	540240000	657000000	687420000	299230000	189710000	288360000	301320000	193090000	0.0959219	0.0925248	0.0819824	0.086041	0.112001	0.147288	0.149683	0.0716151	0.100032	0.141199	0.117642	0.0736606	AT3G05900.1	0.0891175	0.120147	0.108133	35.2	Not assigned	not assigned	not assigned	AT3G05900.1	neurofilament protein-related	cytosol	-0.0899925		0.146168
28.1793	27.9847	27.913	26.8963	27.3641	28.2932	27.8653	25.1105	28.1825	27.5238	28.0859	27.3605	58411000	59083000	48563000	20393000	37697000	62141000	47696000	0	22811000	17280000	34839000	15050000	0.0106634	0.009597	0.0086114	0.00410076	0.00781526	0.0139309	0.0103856	0	0.0120279	0.00846134	0.0136019	0.00574132	AT3G06770.4	0.00824315	0.00803295	0.00995813	50.3.2	Cell	cell wall	glycosylase	AT3G06770.4	Pectin lyase-like superfamily protein	plasma membrane	-0.0448394		-0.629924
25.5799	23.9854	23.6388	24.6977	24.8468	28.7268	28.9132	25.4705	29.4141	29.3801	29.5443	25.8691	67954000	79405000	87462000	68641000	104340000	125930000	134230000	0	108160000	93870000	83641000	124090000	0.0124056	0.012898	0.0155091	0.0138028	0.0216315	0.0282313	0.0292281	0	0.0570314	0.0459645	0.0326553	0.0473382	AT3G07390.1	0.0136539	0.0197727	0.0457473	35.1	Hormone metabolism	auxin	auxin	AT3G07390.1	auxin-responsive family protein	plasma membrane	-4.07643	+	-1.56258
27.4521	28.2364	27.8119	27.3088	27.1972	27.8009	27.5088	26.9741	28.1208	27.6415	28.2334	26.6143	136730000	293400000	215140000	99745000	84445000	142670000	132990000	70375000	77037000	62201000	108740000	38067000	0.0249613	0.0476577	0.0381496	0.0200574	0.017507	0.0319841	0.0289581	0.0168429	0.0406206	0.0304574	0.0424545	0.0145219	AT3G07470.3	0.0327065	0.023823	0.0320136	35.2	Not assigned	not assigned	not assigned	AT3G07470.3	unkown protein, DUF538	extracellular	0.0497918		-0.282225
30.5288	30.7824	31.1301	30.8574	31.3912	31.2833	31.4274	31.1825	30.7529	31.0547	30.6692	31.4892	280960000	364080000	395250000	275640000	407000000	399530000	397790000	283140000	111580000	143490000	155930000	224480000	0.0512918	0.0591384	0.0700874	0.0554276	0.0843784	0.0895675	0.0866172	0.0677642	0.0588347	0.0702615	0.0608785	0.0856353	AT3G07720.1	0.0589863	0.0820818	0.0689025	35.1	Not assigned	not assigned	not assigned	AT3G07720.1	Galactose oxidase/kelch repeat superfamily protein	nucleus	-0.166801		0.329612
26.8032	27.7145	27.6656	27.2433	26.505	27.1796	27.4898	25.1736	27.4511	27.2637	26.8488	26.0105	10215000	15419000	14898000	10522000	12307000	13347000	17402000	2057500	5381800	6754800	5982400	7482900	0.00186484	0.00250455	0.00264178	0.00211584	0.00255146	0.00299216	0.00378922	0.000492424	0.00283775	0.00330756	0.00233566	0.0028546	AT3G09440.4	0.00228175	0.00245632	0.00283389	26.3.2.3.1	Stress	abiotic stress	temperature	AT3G09440.4	Heat shock protein 70 (Hsp 70) family protein	cytosol	0.463106		-0.306509
30.5639	30.7425	31.2928	29.9449	30.1573	29.594	28.8519	30.5287	30.0982	29.5674	29.8238	29.0512	289890000	339270000	496410000	213900000	190810000	98351000	63531000	237230000	51616000	52080000	62945000	55805000	0.052922	0.0551085	0.0880256	0.0430125	0.0395583	0.0220485	0.0138336	0.0567765	0.0272165	0.0255016	0.0245751	0.0212887	AT3G09820.1	0.0597671	0.0330543	0.0246454	6.1.4.3	Nucleotide metabolism	nucleotide salvage	purines	AT3G09820.1	adenosine kinase 1	cytosol	1.00089	+	0.147816
27.166	27.2903	27.4043	27.6432	27.8501	27.4619	27.7804	27.4897	27.0613	28.43	26.8242	27.5162	29173000	25276000	21024000	21657000	13595000	6240900	6648800	6221000	2793300	6867500	3483400	3613500	0.00532579	0.00410564	0.00372807	0.00435494	0.00281849	0.0013991	0.00144775	0.00148888	0.00147287	0.00336275	0.00136	0.00137849	AT3G09840.1	0.00437861	0.00178855	0.00189353	35.1	Not assigned	not assigned	not assigned	AT3G09840.1	cell division cycle 48	cytosol	-0.0819798		0.187589
28.3223	27.305	28.0335	28.6194	28.7865	28.9929	29.13	27.3891	28.703	28.3603	28.5238	29.4552	46288000	40381000	36054000	34631000	81164000	79253000	96132000	16666000	22716000	28816000	47392000	47241000	0.00845029	0.00655919	0.00639325	0.00696384	0.0168267	0.0177671	0.0209324	0.00398869	0.0119779	0.0141101	0.0185029	0.0180216	AT3G09970.1	0.00709164	0.0148787	0.0156531	35.2	Not assigned	not assigned	not assigned	AT3G09970.1	Calcineurin-like metallo-phosphoesterase superfamily protein	cytosol	-0.690551		-0.185962
30.7589	31.0296	30.7668	30.4735	29.9457	29.8685	29.9127	30.1343	30.2769	29.8188	30.2786	30.0883	626210000	764430000	705340000	598860000	261060000	395840000	446800000	175040000	164470000	119120000	204700000	248270000	0.11432	0.124168	0.125074	0.120423	0.0541224	0.0887403	0.097289	0.0418925	0.0867229	0.0583284	0.0799193	0.0947108	AT3G10520.1	0.120996	0.070511	0.0799204	35.1	Redox	not assigned	not assigned	AT3G10520.1	haemoglobin 2	cytosol	0.641584	+	-0.150321
29.2635	29.5105	29.8734	29.6807	28.5068	28.2791	28.2547	28.7744	29.0064	28.7454	28.7181	28.784	73075000	99926000	122060000	63721000	18212000	29382000	36951000	14458000	26159000	23956000	37278000	12406000	0.0133405	0.0162312	0.0216442	0.0128135	0.00377567	0.00658692	0.00804594	0.00346025	0.0137933	0.0117303	0.0145541	0.00473268	AT3G10740.3	0.0160073	0.0054672	0.0112026	21.3.2.2.2.1	Cell	cell wall	pectin	AT3G10740.3	alpha-L-arabinofuranosidase 1	extracellular	0.768541	+	-0.35974
30.1025	29.101	29.4226	30.2971	30.1925	30.0665	30.2656	29.9293	29.6438	30.1654	29.7004	30.5315	145870000	90440000	101850000	96089000	437040000	280920000	283020000	88767000	97783000	122460000	163040000	196440000	0.0266299	0.0146904	0.0180605	0.0193222	0.0906062	0.0629773	0.0616265	0.0212447	0.0515597	0.0599639	0.0636544	0.0749385	AT3G10850.1	0.0196757	0.0591137	0.0625291	2.1.3.2	Cellular respiration	glycolysis	methylglyoxal degradation	AT3G10850.1	Metallo-hydrolase/oxidoreductase superfamily protein	cytosol	-0.27948		0.103209
26.3616	26.673	26.5968	26.2447	25.4006	24.6674	25.9516	25.8457	25.562	25.5126	24.5736	25.2571	13261000	22385000	14919000	9318100	16032000	14027000	20453000	24912000	0	583760	0	4777900	0.00242091	0.00363605	0.0026455	0.00187375	0.00332372	0.0031446	0.00445356	0.00596222	0	0.000285845	0	0.00182269	AT3G11400.1	0.00264405	0.00422103	0.000527133	17.3.1.6.7	Protein metabolism	protein synthesis	translation initiation	AT3G11400.1	eukaryotic translation initiation factor 3G1	cytosol	1.24268	+	0
24.1717	24.9048	25.1745	25.1744	24.9702	25.6803	24.3545	25.1424	26.913	27.7299	24.6405	25.8311	38852000	40486000	10243000	75112000	26750000	3475900	7558700	7384700	21364000	49197000	20923000	14318000	0.00709278	0.00657624	0.00181633	0.015104	0.00554575	0.000779235	0.00164588	0.00176739	0.011265	0.0240899	0.00816879	0.00546208	AT3G11510.1	0.00764735	0.00243456	0.0122464	17.1.2.1.15	Protein metabolism	protein synthesis	cytosolic ribosome	AT3G11510.1	Ribosomal protein S11 family protein	cytosol	-1.42227		-1.24177
24.7731	25.2048	24.6318	25.3493	26.3546	24.4687	25.353	24.2077	25.5806	25.1025	26.1469	26.5725	4306800	4264600	0	2190600	11044000	1575200	5168000	3397500	1096400	0	510100	2416800	0.000786245	0.00069271	0	0.000440501	0.00228962	0.000353132	0.00112531	0.000813128	0.000578118	0	0.000199154	0.000921968	AT3G11710.1	0.000479864	0.0011453	0.00042481	41322	Protein metabolism	protein synthesis	aminoacyl-tRNA synthetase activities	AT3G11710.1	lysyl-tRNA synthetase 1	cytosol	-0.860871		-0.754617
30.1756	28.2378	27.7371	27.887	30.2866	30.924	27.6355	25.8632	32.9119	31.7956	30.9934	28.9421	105880000	48836000	51844000	20155000	111780000	208060000	21774000	22537000	726790000	234410000	169980000	24902000	0.0193293	0.00793256	0.0091932	0.0040529	0.023174	0.0466434	0.0047412	0.00539381	0.383227	0.114781	0.0663639	0.00949969	AT3G12110.1	0.010127	0.0199881	0.143468	36942	Cell	cytoskeleton	microfilament network	AT3G12110.1	actin-11	cytosol	-2.65138		-2.48341
31.0162	31.2613	31.0889	30.9977	31.5259	31.1544	31.5709	31.1178	31.2902	30.6018	31.5854	31.3025	623820000	727330000	604000000	671830000	785570000	508180000	835580000	1260100000	222270000	152740000	369670000	280880000	0.113884	0.118142	0.107104	0.135096	0.162863	0.113925	0.181944	0.301581	0.1172	0.0747908	0.144327	0.107151	AT3G12390.1	0.118556	0.190078	0.110867	18.13.3.1	Protein metabolism	protein modification	protein folding and quality control	AT3G12390.1	Nascent polypeptide-associated complex (NAC), alpha subunit family protein	cytosol	-0.103958		0.147298
30.4161	30.3574	30.1533	29.9489	29.0789	29.8312	29.5334	29.9927	29.4968	29.4901	29.5484	29.7495	555220000	565640000	527740000	262210000	174980000	299570000	192070000	210090000	64139000	58037000	132350000	156000000	0.10136	0.0918783	0.0935811	0.052727	0.0362765	0.0671583	0.0418225	0.0502811	0.0338197	0.0284185	0.0516723	0.0595114	AT3G12490.1	0.0848867	0.0488846	0.0433555	35.1	Protein metabolism	protein degradation	cysteine protease	AT3G12490.1	cystatin B	cytosol	0.647731	+	0.0378518
29.5819	30.1049	29.1463	29.3177	30.0104	28.9755	29.08	30.3494	29.078	28.9652	28.2965	29.2346	44278000	48130000	34770000	30757000	54942000	50431000	42246000	76807000	18166000	14632000	14637000	27447000	0.00808334	0.00781788	0.00616557	0.00618483	0.0113905	0.0113057	0.0091989	0.0183823	0.0095787	0.00716472	0.0057146	0.0104706	AT3G12915.1	0.0070629	0.0125694	0.00823215	37728	Protein metabolism	protein synthesis	translation elongation	AT3G12915.1	Ribosomal protein S5/Elongation factor G/III/V family protein	cytosol	0.644124		0.710274
28.6266	28.7023	28.5409	28.5403	28.6217	28.6122	28.0281	28.5333	28.3916	27.317	28.4713	28.2255	65411000	81838000	65275000	48452000	48226000	40283000	32394000	34285000	12758000	8072000	25838000	17416000	0.0119414	0.0132932	0.0115748	0.00974306	0.00999811	0.00903073	0.00705367	0.00820547	0.00672713	0.00395254	0.0100877	0.00664391	AT3G13060.6	0.0116381	0.008572	0.00685283	35.2	Not assigned	not assigned	not assigned	AT3G13060.6	evolutionarily conserved C-terminal region 5	nucleus	0.501141		0.347483
25.2114	25.5245	25.3382	24.794	25.592	25.3891	25.7351	26.0773	25.1673	25.6974	24.8373	26.2104	920730	2231300	1141000	690930	1152500	2075700	2432700	3420400	269210	0	0	773490	0.000168087	0.000362436	0.000202327	0.000138937	0.000238934	0.000465335	0.000529711	0.000818608	0.000141951	0	0	0.000295073	AT3G13300.3	0.000217947	0.000513147	0.000109256	16.8.3.2.4	RNA	RNA processing	RNA decay	AT3G13300.3	Transducin/WD40 repeat-like superfamily protein	cytosol	-0.261071		0.220292
33.1356	32.9803	32.923	32.9026	32.4906	33.1201	32.4352	32.5656	33.6272	33.1513	32.8271	33.4738	1025800000	985000000	935110000	793150000	573630000	970770000	602560000	385910000	531120000	436030000	574650000	599220000	0.187269	0.159996	0.165818	0.159492	0.118924	0.217629	0.131205	0.0923603	0.280053	0.213507	0.224356	0.228592	AT3G14067.1	0.168144	0.14003	0.236627	19.5.2.1.1	Protein metabolism	protein degradation	peptidase families	AT3G14067.1	Subtilase family protein	vacuole	-0.284472		-0.616971
33.8915	33.6917	34.288	34.302	32.9936	33.62	33.3193	34.7053	33.9041	33.6139	33.4417	33.7905	3814800000	4506900000	4660500000	3975700000	1691200000	2538800000	1820100000	1917300000	967970000	802280000	970720000	1328000000	0.696426	0.732067	0.82642	0.799461	0.350616	0.569154	0.39632	0.45887	0.510398	0.392845	0.37899	0.50661	AT3G14210.1	0.763593	0.44374	0.447211	9.3.3.2.4	Secondary metabolism	glucosinolates	glucosinolate degradation	AT3G14210.1	Epithiospecifier-modifier 1	vacuole	0.355728		-0.027977
27.1539	28.698	27.9349	29.4571	28.6378	27.8974	27.2362	28.2527	28.3821	29.4334	28.6003	27.9574	12185000	67585000	17860000	75451000	56862000	23097000	15060000	29249000	18067000	43601000	27086000	15871000	0.00222448	0.010978	0.00316701	0.0151722	0.0117885	0.00517794	0.00327926	0.0070002	0.0095265	0.0213497	0.010575	0.00605452	AT3G14415.3	0.00788542	0.00681147	0.0118764	37316	Amino acid metabolism	amino acid synthesis	Gly	AT3G14415.3	Glycolate oxidase	peroxisome	-0.28231		-0.587315
29.432	31.2874	30.1364	31.1792	29.5931	29.4854	28.7332	30.3891	29.6304	30.9452	29.1973	29.0459	129210000	375700000	173780000	353260000	138790000	57884000	54108000	151090000	30450000	93208000	31124000	17987000	0.0235884	0.0610259	0.0308154	0.0710359	0.0287736	0.0129766	0.0117818	0.0361605	0.0160559	0.0456403	0.0121515	0.00686174	AT3G14420.2	0.0466164	0.0224231	0.0201774	37316	Amino acid metabolism	amino acid synthesis	Gly	AT3G14420.2	Glycolate oxidase	peroxisome	0.804069		-0.154479
27.8696	27.4469	27.5362	27.1245	27.0639	28.1631	27.5643	27.2349	28.2794	27.3945	28.1129	27.9582	43106000	26793000	28106000	14738000	16189000	32725000	31277000	6424900	22435000	6357200	24318000	16617000	0.00786938	0.00435205	0.00498388	0.00296362	0.00335627	0.00733636	0.00681045	0.00153768	0.0118297	0.00311287	0.00949428	0.0063391	AT3G14920.1	0.00504223	0.00476019	0.00769399	35.1	Not assigned	not assigned	not assigned	AT3G14920.1	Peptide-N4-(N-acetyl-beta-glucosaminyl)asparagine amidase A protein	extracellular	-0.44199		-0.429706
28.9527	28.1571	28.6846	29.2369	28.6747	28.6596	28.0704	28.895	29.6282	28.296	29.3879	29.2448	91083000	95776000	101970000	143310000	127330000	120230000	57129000	111920000	44459000	19029000	55457000	40051000	0.016628	0.0155571	0.0180818	0.0288178	0.0263978	0.0269534	0.0124396	0.0267859	0.0234427	0.00931776	0.0216516	0.0152788	AT3G14990.3	0.0197712	0.0231442	0.0174227	35.1	Not assigned	not assigned	not assigned	AT3G14990.3	Class I glutamine amidotransferase-like superfamily protein	cytosol	-0.381451		-0.564315
26.4835	26.7568	25.6169	24.9314	24.1432	24.8942	24.7846	25.6832	23.2631	24.0982	25.0674	25.7202	12884000	16801000	16510000	10584000	4694300	1760700	0	5139000	522750	1292900	7026600	3337800	0.00235209	0.00272903	0.00292762	0.0021283	0.000973212	0.000394718	0	0.00122992	0.000275639	0.000633083	0.00274334	0.00127331	AT3G15010.2	0.00253426	0.000649463	0.00123134	1900-02-04 02:24:00	RNA	RNA RNA binding	unknown	AT3G15010.2	RNA-binding (RRM/RBD/RNP motifs) family protein	nucleus	1.40992		0.33906
27.4443	27.8963	28.4163	28.0241	27.8878	28.0435	28.1599	28.5943	28.2637	27.0488	27.7729	27.9027	20506000	49993000	59748000	35784000	70612000	66774000	72399000	77089000	20134000	8131100	23761000	17009000	0.00374355	0.00812049	0.0105948	0.00719569	0.0146391	0.0149695	0.0157646	0.0184498	0.0106164	0.00398148	0.00927681	0.00648865	AT3G15260.2	0.00741363	0.0159558	0.00759084	18.10.1.2.6	Protein metabolism	protein modification	dephosphorylation	AT3G15260.2	Protein phosphatase 2C family protein	cytosol	0.198162		0.42432
25.3229	24.7543	24.3452	25.5444	25.6851	26.016	26.4155	24.7621	25.5887	26.065	27.1797	24.9232	0	0	0	0	0	8103600	11739000	0	1775300	5164800	23892000	3468400	0	0	0	0	0	0.00181668	0.00255612	0	0.000936093	0.002529	0.00932796	0.00132314	AT3G15356.1	0	0.0010932	0.00352905	18.8.1.19	Protein metabolism	protein modification	phosphorylation	AT3G15356.1	Legume lectin family protein	extracellular	-0.947405		-0.219451
30.8524	30.7727	30.652	30.6012	31.087	30.8724	31.0511	31.0278	31.3823	30.6131	31.2059	31.0802	162590000	154200000	136320000	116040000	160590000	130400000	155300000	95059000	78438000	39568000	86972000	90741000	0.0296823	0.0250471	0.0241729	0.0233341	0.0332932	0.0292334	0.033816	0.0227506	0.0413594	0.0193749	0.0339558	0.0346162	AT3G15730.1	0.0255591	0.0297733	0.0323265	5.7.2.4.1	Lipid metabolism	lipid degradation	phospholipase activities	AT3G15730.1	phospholipase D alpha 1	cytosol	-0.350831		-0.060842
29.7255	30.0345	29.6192	29.7492	29.8377	30.1057	30.0531	30.3241	29.1941	30.0808	29.3279	28.5654	141350000	236840000	135630000	103660000	170830000	249290000	206810000	181970000	53599000	84295000	93151000	20628000	0.0258047	0.0384705	0.0240505	0.0208447	0.0354161	0.0558864	0.0450321	0.0435511	0.0282621	0.041276	0.0363682	0.00786923	AT3G15790.3	0.0272926	0.0449714	0.0284439	35.1	RNA	RNA regulation of transcription	Methyl binding domain proteins	AT3G15790.3	methyl-CPG-binding domain 11	nucleus	0.490041		0.788112
26.5865	26.8066	27.1611	26.4731	24.1588	24.729	24.2893	25.3521	26.2417	25.3501	23.9258	25.2885	6200700	8846100	7302000	5831700	5310900	2218000	2407200	3955900	630830	0	889330	428400	0.00113199	0.00143689	0.00129482	0.00117268	0.00110104	0.000497236	0.000524159	0.00094677	0.000332629	0	0.000347214	0.000163427	AT3G15880.3	0.0012591	0.000767302	0.000210817	11.2.2.2	Hormone metabolism	auxin	perception and signal transduction	AT3G15880.3	WUS-interacting protein 2	nucleus	1.55529	+	0
27.1456	26.9877	27.7069	27.6468	25.4754	27.5	26.8008	25.6576	27.1602	26.5968	26.614	27.3082	10298000	11912000	15585000	12536000	3181500	7650600	2534100	4115600	10261000	6018500	5012900	13499000	0.00187999	0.0019349	0.0027636	0.00252082	0.000659582	0.00171513	0.000551791	0.000984991	0.00541049	0.00294703	0.00195715	0.00514964	AT3G16110.1	0.00227483	0.000977873	0.00386608	50.5.3	Not assigned	not assigned	not assigned	AT3G16110.1	PDI-like 1-6	endoplasmic reticulum	0.451978		-0.56134
24.6434	24.9999	24.5584	24.9882	24.9643	24.9845	24.1481	26.1372	25.2554	25.6012	24.1517	25.0357	7986600	11828000	7463500	9046300	15100000	35334000	25082000	22724000	28208000	11574000	27530000	21015000	0.00145802	0.00192125	0.00132346	0.00181909	0.0031305	0.00792125	0.00546151	0.00543856	0.0148737	0.00566734	0.0107483	0.00801687	AT3G16190.1	0.00163046	0.00548796	0.00982656	35.1	Coenzyme metabolism	not assigned	isochorismatase	AT3G16190.1	Isochorismatase family protein	cytosol	-0.213516		0.0475211
27.6869	27.0059	27.1361	28.3005	28.2413	27.9009	27.4482	28.1749	28.6	27.9193	28.1431	29.3875	20020000	11007000	13480000	26518000	38621000	22129000	7415700	23000000	15619000	6824200	26753000	42431000	0.00365483	0.00178789	0.00239033	0.00533242	0.00800682	0.00496093	0.00161474	0.00550462	0.0082357	0.00334155	0.010445	0.0161867	AT3G16400.2	0.00329137	0.00502178	0.00955223	9.3.3.2.2	Secondary metabolism	glucosinolates	glucosinolate degradation	AT3G16400.2	nitrile-specifier protein 1	cytosol	-0.980117		-0.571128
27.029	26.7903	27.5331	28.3212	28.2244	29.8361	28.7865	29.0818	28.8518	28.6249	28.6914	27.8031	11684000	13962000	19571000	30005000	42744000	179560000	94010000	64221000	15789000	14024000	19665000	11885000	0.00213302	0.00226788	0.00347041	0.00603361	0.00886159	0.0402542	0.0204703	0.0153701	0.00832534	0.00686701	0.00767764	0.00453393	AT3G16470.1	0.00347623	0.021239	0.00685098	35.1	Not assigned	not assigned	not assigned	AT3G16470.1	Mannose-binding lectin superfamily protein	vacuole	-1.07439		0.489409
29.1785	29.2783	29.545	29.5687	29.34	28.3775	28.9854	28.4638	27.7096	28.4979	28.6892	28.6703	85469000	120120000	128190000	135130000	114830000	48650000	80877000	68282000	6441700	20869000	31436000	28707000	0.0156031	0.0195114	0.0227312	0.0271729	0.0238063	0.0109065	0.0176107	0.016342	0.00339663	0.0102187	0.0122733	0.0109512	AT3G16520.2	0.0212546	0.0171664	0.00920997	50.2.4	Carbohydrate metabolism	carbohydrate handling	UDP glucosyl and glucoronyl transferases	AT3G16520.2	UDP-glucosyl transferase 88A1	cytosol	1.00087	+	0.399909
26.6143	27.029	27.0151	27.275	27.8611	28.6108	28.8752	25.5139	27.2046	28.5444	29.4662	25.7295	19194000	23874000	18990000	16686000	37410000	64482000	96495000	0	11985000	40087000	114460000	4442500	0.00350404	0.00387791	0.00336739	0.00335533	0.00775576	0.0144557	0.0210114	0	0.00631954	0.019629	0.0446877	0.00169474	AT3G16530.1	0.00352617	0.0108057	0.0180827	18.8.1.19	Protein metabolism	protein modification	phosphorylation	AT3G16530.1	Legume lectin family protein	extracellular	-0.752842		-0.0209298
33.1234	32.6019	32.7709	33.1707	33.6211	33.5779	33.5021	33.0055	33.3143	33.3478	33.5203	33.4349	3026600000	2497500000	2519200000	2777400000	3995700000	3870800000	3530400000	3563200000	1328900000	1314200000	1525400000	1580500000	0.552533	0.405675	0.446715	0.558499	0.82838	0.867764	0.768731	0.852785	0.700712	0.643513	0.595549	0.602934	AT3G16640.1	0.490855	0.829415	0.635677	35.1	Cell	not assigned	unknown	AT3G16640.1	translationally controlled tumor protein	cytosol	-0.487615	+	0.0223198
26.7801	26.5982	27.209	27.1045	25.8527	24.5822	25.0455	26.1525	25.7925	25.9501	25.7026	27.2414	6725100	6731200	9371500	6431200	3533700	1235700	1010400	5695100	834510	161900	835890	3722900	0.00122773	0.00109337	0.00166179	0.00129323	0.000732599	0.000277022	0.000220011	0.00136301	0.000440026	7.92761e-05	0.00032635	0.00142022	AT3G16830.1	0.00131903	0.000648162	0.000566469	11.2.2.2	Hormone metabolism	auxin	perception and signal transduction	AT3G16830.1	TOPLESS-related 2	nucleus	0.751307		-0.763396
26.5856	26.9933	26.3909	26.7565	24.5668	27.272	26.9294	27.3637	28.078	27.4978	27.9717	25.9933	45947000	62491000	33559000	31393000	3838000	32292000	27212000	8423200	10811000	9747800	27341000	1973500	0.00838803	0.0101506	0.00595083	0.00631272	0.000795686	0.00723929	0.00592531	0.00201593	0.0057005	0.00477312	0.0106745	0.000752857	AT3G16850.1	0.00770054	0.00399406	0.00547525	50.3.2	Cell	cell wall	degradation	AT3G16850.1	Pectin lyase-like superfamily protein	extracellular	-0.703614		-0.852215
31.6324	31.5288	32.3376	32.1548	31.8152	30.4764	30.5123	32.4568	29.4134	29.6019	29.079	31.4085	540260000	639310000	625930000	519920000	522160000	282990000	278470000	729610000	21801000	27239000	37870000	166660000	0.0986293	0.103845	0.110993	0.104549	0.108253	0.0634413	0.0606358	0.174618	0.0114954	0.0133379	0.0147853	0.063578	AT3G16910.1	0.104504	0.101737	0.0257991	35.1	Carbohydrate metabolism	gluconeogenesis / glyoxylate cycle	unknown	AT3G16910.1	acyl-activating enzyme 7	peroxisome	2.03773	+	1.4395
27.1805	26.8784	27.462	27.4433	26.4583	25.8681	26.2549	26.5989	25.01	25.2132	25.5914	26.4197	27753000	36195000	23007000	18384000	14837000	10754000	18348000	23560000	0	0	740910	1435500	0.00506656	0.00587925	0.0040797	0.00369678	0.00307597	0.00241086	0.00399521	0.00563864	0	0	0.000289267	0.000547619	AT3G16990.1	0.00468057	0.00378017	0.000209222	35.1	Not assigned	not assigned	not assigned	AT3G16990.1	Haem oxygenase-like, multi-helical	cytosol	1.68249	+	0.736478
27.8587	27.9063	26.7768	27.7049	27.8521	28.5991	28.1167	27.6808	28.1305	28.2478	28.8879	25.2125	163690000	226780000	121060000	139870000	146370000	250320000	191660000	40093000	33161000	52857000	116070000	42081000	0.0298831	0.0368364	0.0214669	0.028126	0.0303451	0.0561173	0.0417332	0.0095955	0.0174854	0.025882	0.0453163	0.0160532	AT3G17210.2	0.0290781	0.0344478	0.0261842	35.1	Stress	biotic stress	PR-proteins	AT3G17210.2	heat stable protein 1	cytosol	-0.057992		0.442508
30.1639	29.9319	29.9021	30.8122	30.3575	29.6067	30.3145	29.8484	29.0993	30.0341	29.3176	30.2144	154010000	150270000	100830000	154290000	247420000	145320000	182160000	86573000	43127000	82908000	63294000	92126000	0.0281159	0.0244087	0.0178796	0.0310257	0.0512946	0.0325782	0.0396646	0.0207196	0.0227403	0.0405968	0.0247114	0.0351445	AT3G17390.1	0.0253575	0.0360642	0.0307983	36957	Coenzyme metabolism	S-adenosyl methionine (SAM) cycle	Met to SAM	AT3G17390.1	S-adenosylmethionine synthase 1	nucleus,plasma membrane	0.536177		0.365448
26.6457	27.3718	26.7941	26.2914	25.4639	24.8762	26.0426	25.4747	24.5854	24.7573	24.8117	25.8679	13002000	20453000	12977000	9965000	0	0	0	0	0	548710	657530	1631400	0.00237363	0.00332223	0.00230114	0.00200383	0	0	0	0	0	0.000268682	0.000256714	0.000622352	AT3G17770.1	0.00250021	0	0.000286937	50.2.7	Carbohydrate metabolism	minor CHO metabolism	transferases	AT3G17770.1	Dihydroxyacetone kinase	cytosol	1.77016	+	0
25.9571	26.2317	25.511	25.4769	25.9068	24.1628	25.101	25.7055	25.3768	26.4485	26.1347	25.3014	0	24806000	8844100	6722700	0	3030100	2635300	5162200	3611400	1087700	3564700	0	0	0.0040293	0.00156827	0.00135185	0	0.000679295	0.000573826	0.00123548	0.00190425	0.000532604	0.00139174	0	AT3G17790.1	0.00173736	0.000622149	0.000957146	35.1	Not assigned	not assigned	not assigned	AT3G17790.1	purple acid phosphatase 17	extracellular	-0.0211635		-0.596316
26.0362	26.0014	26.7227	27.0854	25.0562	24.8769	24.5585	26.2603	26.3001	25.282	25.9829	26.562	14797000	16314000	23278000	22302000	2114200	1291500	2284900	10289000	5354100	2121800	9522100	10396000	0.00270132	0.00264992	0.00412776	0.00448464	0.000438311	0.000289531	0.000497528	0.00246248	0.00282315	0.00103896	0.00371763	0.0039659	AT3G17880.1	0.00349091	0.000921962	0.00288641	37052	Redox	cytosol/mitochondrion/nucleus redox homeostasis	H-type thioredoxin	AT3G17880.1	tetraticopeptide domain-containing thioredoxin	nucleus	0.429686		-0.843753
27.4724	27.1323	27.5483	27.4144	27.1291	27.5188	27.4321	27.5977	27.5237	27.1399	27.0472	28.1734	28655000	25227000	29060000	21899000	20237000	36640000	35612000	20464000	7505800	11807000	15449000	22043000	0.00523123	0.00409769	0.00515304	0.0044036	0.00419549	0.00821404	0.00775438	0.00489767	0.00395771	0.00578143	0.00603163	0.00840903	AT3G17940.1	0.00472139	0.00626539	0.00604495	35.2	Carbohydrate metabolism	minor CHO metabolism	others	AT3G17940.1	Galactose mutarotase-like superfamily protein	cytosol	-0.0791903		-0.0516472
28.3679	27.6703	27.3657	27.2306	24.9315	26.9626	28.1532	25.3301	28.6756	27.714	28.1449	28.6457	86519000	53862000	33577000	21040000	0	26679000	44868000	3043000	20303000	24718000	38164000	65646000	0.0157948	0.00874894	0.00595402	0.00423087	0	0.00598096	0.00976983	0.000728285	0.0107055	0.0121034	0.0149001	0.0250428	AT3G18820.1	0.00868216	0.00411977	0.015688	22.9.1.7	Vesicle trafficking	regulation of membrane tethering and fusion	RAB-GTPase activities	AT3G18820.1	RAB GTPase homolog G3F	golgi	-0.636433		-1.95075
25.7545	25.4599	25.6494	25.8528	25.5631	24.9406	24.7441	25.879	25.1966	26.0184	24.7273	25.8885	4672700	3380000	3285400	4651200	2720700	704920	791240	3537900	0	0	467080	929630	0.000853043	0.000549022	0.000582581	0.000935295	0.00056405	0.000158031	0.000172289	0.00084673	0	0	0.000182358	0.000354638	AT3G18860.2	0.000729985	0.000435275	0.000134249	35.1	Lipid metabolism	lipid degradation	lysophospholipases	AT3G18860.2	transducin family protein / WD-40 repeat family protein	cytosol	0.221432		-0.176002
25.6844	26.1237	25.6461	25.7561	26.3358	26.5305	23.5505	25.368	28.3777	26.1603	26.7133	27.5894	9670200	13145000	9864000	9198700	11553000	15348000	7318900	3856800	19796000	8454300	13741000	14465000	0.00176538	0.00213518	0.00174913	0.00184974	0.00239514	0.00344075	0.00159366	0.000923052	0.0104382	0.00413974	0.00536479	0.00551815	AT3G19400.1	0.00187486	0.00208815	0.00636521	50.3.4	Protein metabolism	protein degradation	cysteine protease	AT3G19400.1	Cysteine proteinases superfamily protein	extracellular	-1.40759	+	-1.76394
24.8742	25.5137	24.753	26.0685	25.7182	24.7645	24.8626	25.8108	24.7498	24.6533	25.5004	25.8878	6145100	6818200	3807100	950130	6569100	10507000	0	9586800	4585100	3529700	5645000	5860000	0.00112184	0.0011075	0.000675091	0.000191059	0.00136189	0.00235548	0	0.00229442	0.00241766	0.00172836	0.00220393	0.00223549	AT3G19450.1	0.000773873	0.00150295	0.00214636	21.6.1.8	Cell	cell wall	lignin	AT3G19450.1	GroES-like zinc-binding alcohol dehydrogenase family protein	cytosol	0.104486		0
25.3617	27.63	24.968	27.1751	25.7539	27.3744	24.1814	27.7943	28.947	24.4257	27.3371	28.9881	1986700	4450500	2486800	4928400	10521000	28723000	4351600	15941000	23926000	1110600	16363000	46601000	0.00036269	0.000722906	0.00044097	0.000991036	0.00218119	0.00643919	0.000947544	0.00381518	0.0126159	0.000543818	0.00638847	0.0177775	AT3G19710.1	0.000629401	0.00334577	0.00933141	4.1.2.2.8.6	Amino acid metabolism	amino acid synthesis & degradation	BCAA	AT3G19710.1	Branched-chain amino acid transaminase 4	cytosol	-1.14075		-1.14844
24.2355	25.3334	25.5266	24.5603	26.1563	25.8532	25.5182	25.9365	25.851	25.3689	25.3998	26.3305	8234800	4260000	4279000	8547400	10371000	5051400	10774000	6138100	877690	3174600	3889200	5528400	0.00150334	0.000691963	0.000758771	0.00171877	0.00215009	0.00113243	0.002346	0.00146904	0.000462795	0.00155448	0.00151843	0.00210899	AT3G19990.1	0.00116821	0.00177439	0.00141117	35.2	Not assigned	not assigned	not assigned	AT3G19990.1	unknown protein	peroxisome	-0.823594		0.128498
26.3395	25.346	25.6325	26.0466	25.7509	26.481	26.234	27.2626	25.434	25.754	27.2037	25.7771	8223900	3973600	5012200	6243100	5761500	5043800	3991300	13374000	2435100	865720	4746800	4193200	0.00150135	0.000645442	0.000888785	0.00125541	0.00119446	0.00113073	0.00086909	0.00320082	0.001284	0.000423909	0.00185325	0.00159964	AT3G20410.2	0.00107274	0.00159877	0.0012902	18.8.5.4	Protein metabolism	protein modification	CAMK kinase superfamily	AT3G20410.2	AtCPK9	plasma membrane	-0.201046		0.389917
26.6295	26.8832	27.3	26.9461	27.8379	25.9993	26.2608	26.8852	25.3718	24.9713	25.005	26.6279	13688000	25952000	29056000	15129000	23334000	8859000	7287800	21769000	1922200	1394400	4520300	0	0.00249887	0.00421545	0.00515234	0.00304224	0.00483755	0.00198603	0.00158689	0.00521	0.00101355	0.000682783	0.00176482	0	AT3G21360.1	0.00372722	0.00340512	0.00086529	35.1	Not assigned	not assigned	not assigned	AT3G21360.1	2-oxoglutarate (2OG) and Fe(II)-dependent oxygenase superfamily protein	cytosol	1.4457	+	1.25179
27.2418	26.2887	26.5906	27.2255	25.3805	27.5349	27.6895	27.3166	26.3041	24.71	25.261	26.6642	9461400	8935700	9570800	7237500	32876000	35575000	32770000	37690000	0	813420	996280	3196000	0.00172726	0.00145145	0.00169714	0.00145537	0.00681578	0.00797528	0.00713554	0.00902039	0	0.0003983	0.000388969	0.00121922	AT3G21750.1	0.0015828	0.00773675	0.000501622	11.1.3.1	Hormone metabolism	abscisic acid	conjugation and degradation	AT3G21750.1	UDP-glucosyl transferase 71B1	cytosol	1.10184		1.24552
26.2548	24.4974	27.2695	25.9687	24.2172	26.9867	27.4216	25.1759	27.2687	28.8998	29.8932	26.6461	13310000	4774600	10907000	5727400	14449000	54518000	71624000	0	16928000	37557000	68380000	3256900	0.00242986	0.00077555	0.00193408	0.0011517	0.00299554	0.012222	0.0155959	0	0.00892592	0.0183902	0.026697	0.00124245	AT3G22060.1	0.0015728	0.00770334	0.0138139	35.1	Not assigned	not assigned	not assigned	AT3G22060.1	Receptor-like protein kinase-related family protein	extracellular	-2.17936		-2.22659
24.7311	25.041	25.0037	25.0268	28.0235	26.7576	26.3164	25.1514	26.0957	24.8098	25.2954	25.6138	14311000	15674000	17376000	5029200	48783000	57147000	54068000	32393000	0	0	0	0	0.0026126	0.00254597	0.00308119	0.00101131	0.0101136	0.0128113	0.0117731	0.00775265	0	0	0	0	AT3G22480.2	0.00231277	0.0106127	0	20.3.2.2	Cell	cytoskeleton	actin and tubulin folding	AT3G22480.2	prefoldin 2	nucleus	0		1.10855
25.8079	26.6337	25.9779	26.2664	23.8541	24.8902	26.0901	26.6902	25.9556	27.4168	26.5037	25.209	22848000	55443000	23617000	27412000	18695000	4187000	8459500	19518000	3579800	17807000	12488000	0	0.00417111	0.00900575	0.00418787	0.00551219	0.00387581	0.000938651	0.00184202	0.00467127	0.00188758	0.0087194	0.00487559	0	AT3G23490.2	0.00571923	0.00283194	0.00387064	50.4.2	Secondary metabolism	nitrogen-containing secondary compounds	cyanogenic glycosides	AT3G23490.2	cyanase	cytosol	-0.0998068		-0.890113
26.2622	26.6688	26.3464	26.3861	25.4137	24.4867	25.2596	26.0379	25.5295	25.2816	25.6674	25.1661	6938500	10739000	6718500	3216600	909070	1304500	1528300	0	378490	171760	643870	0	0.00126668	0.00174436	0.00119135	0.000646816	0.000188466	0.000292446	0.000332781	0	0.000199573	8.41042e-05	0.000251381	0	AT3G23640.2	0.0012123	0.000203423	0.000133764	50.3.2	Not assigned	not assigned	glycosylase	AT3G23640.2	heteroglycan glucosidase 1	cytosol	1.00475	+	0
29.1192	28.5687	29.3192	29.0197	27.9281	27.3719	26.8067	26.0109	27.4619	26.7407	26.9829	27.0588	29778000	60036000	61678000	23640000	44482000	11025000	17499000	2741700	51501000	38026000	62975000	62768000	0.00543624	0.0097518	0.010937	0.00475369	0.00922191	0.00247161	0.00381034	0.000656174	0.0271558	0.0186199	0.0245868	0.0239449	AT3G23760.1	0.00771969	0.00404001	0.0235769	35.1	Not assigned	not assigned	not assigned	AT3G23760.1	transferases, transferring glycosyl groups	extracellular	1.94565	+	-0.0316815
29.4591	30.0081	29.969	30.1493	30.4427	30.427	30.5578	30.1115	29.6659	29.835	29.6926	30.7145	98700000	140810000	136120000	134340000	257770000	205530000	184540000	184030000	45524000	63063000	66183000	102600000	0.0180186	0.0228721	0.0241374	0.027014	0.0534403	0.0460762	0.0401829	0.0440441	0.0240042	0.0308795	0.0258393	0.0391402	AT3G24170.3	0.0230105	0.0459359	0.0299658	10.4.1.4	Redox	hydrogen peroxide removal	ascorbate-glutathione cycle	AT3G24170.3	glutathione-disulfide reductase	cytosol	-0.080616		0.407786
26.7192	27.1028	27.2136	25.917	22.7103	25.3531	26.5321	24.9246	25.4678	25.0513	25.781	25.467	40494000	65524000	45039000	28627000	0	7006300	6385300	1479200	8191800	3846800	19382000	0	0.00739254	0.0106432	0.00798651	0.00575651	0	0.00157069	0.00139037	0.000354019	0.00431943	0.00188363	0.00756715	0	AT3G25220.1	0.0079447	0.00082877	0.00344255	18.13.5.2	Protein metabolism	protein modification	protein folding and quality control	AT3G25220.1	FK506-binding protein 15 kD-1	endoplasmic reticulum	1.29641	+	0
31.4646	31.0436	31.457	31.4851	31.3037	31.6221	31.7278	31.8226	31.3817	30.9962	31.4678	31.2887	250700000	290130000	309480000	295670000	348100000	417110000	403760000	311550000	131770000	107870000	179600000	141870000	0.0457675	0.0471266	0.0548783	0.0594553	0.0721673	0.0935086	0.0879172	0.0745636	0.0694806	0.0528197	0.0701197	0.054121	AT3G25230.1	0.0518069	0.0820392	0.0616353	18.13.5.2	Protein metabolism	protein modification	protein folding and quality control	AT3G25230.1	rotamase FKBP 1	cytosol	0.0789576		0.335453
28.374	28.3175	29.2161	28.6927	29.9024	29.6401	29.379	28.776	28.3741	29.6112	29.0661	29.4396	65075000	156920000	200340000	145830000	239080000	45929000	124710000	141690000	8518900	16602000	16465000	23291000	0.01188	0.0254889	0.0355252	0.0293245	0.0495655	0.0102965	0.0271551	0.0339108	0.00449191	0.00812935	0.00642829	0.00888512	AT3G25530.1	0.0255546	0.030232	0.00698367	4.2.2.3.1	Amino acid metabolism	amino acid degradation	GABA	AT3G25530.1	Glyoxylate/succinic semialdehyde reductase 1	cytosol	-0.472685		0.301579
24.7024	24.387	25.9771	23.5658	26.8854	26.8277	26.919	24.2302	25.3383	25.3414	24.2026	25.653	0	0	0	0	26346000	30718000	34488000	21199000	0	0	0	0	0	0	0	0	0.005462	0.00688643	0.00750963	0.00507358	0	0	0	0	AT3G27430.3	0	0.00623291	0	19.2.1.2.2	Protein metabolism	protein degradation	26S proteasome	AT3G27430.3	N-terminal nucleophile aminohydrolases (Ntn hydrolases) superfamily protein	cytosol	0		1.08175
28.8577	28.9882	28.6827	28.942	28.6114	28.3176	28.132	28.6016	28.4295	29.5339	28.6479	28.8795	67334000	117500000	68730000	72509000	68661000	44942000	37629000	58658000	22895000	46836000	36861000	32950000	0.0122924	0.0190858	0.0121875	0.0145806	0.0142346	0.0100752	0.00819357	0.0140387	0.0120722	0.0229338	0.0143913	0.0125699	AT3G28270.2	0.0145366	0.0116355	0.0154918	37062	Cell	cytoskeleton	cytoskeleton-plasma membrane-cell wall interface	AT3G28270.2	unkown protein (DUF677)	nucleus	-0.00504112		-0.457046
31.1714	31.3251	30.8132	31.1564	31.3517	31.4453	31.9185	31.6243	26.6705	30.5193	31.0185	30.8147	1410300000	2022700000	1095700000	1267500000	285470000	1080700000	1001300000	1063000000	21140000	411690000	584680000	314200000	0.257463	0.328552	0.194294	0.254878	0.059183	0.242274	0.218029	0.254409	0.0111469	0.201589	0.228272	0.119862	AT3G28930.3	0.258797	0.193474	0.140217	1900-02-04 02:24:00	Not assigned	not assigned	not assigned	AT3G28930.3	AIG2-like (avirulence induced gene) family protein	cytosol	1.36078		1.82922
31.2723	31.5139	31.33	30.6769	30.9264	31.6127	31.4981	30.4447	30.6705	30.9408	31.5114	30.8109	1324700000	1649000000	1242700000	822150000	951720000	980860000	1135400000	463450000	271220000	358910000	911070000	453640000	0.241836	0.267851	0.220361	0.165324	0.197309	0.219891	0.247229	0.110918	0.143011	0.175744	0.355702	0.173056	AT3G28940.1	0.223843	0.193837	0.211878	35.1	Not assigned	not assigned	not assigned	AT3G28940.1	AIG2-like (avirulence induced gene) family protein	cytosol	0.214865		0.137073
26.9067	26.5277	26.3959	27.9065	25.918	25.9705	25.3439	26.8365	27.1341	26.2632	25.7599	26.678	40091000	44888000	31314000	64730000	11685000	15702000	6747100	36991000	5783000	3635400	7094400	11374000	0.00731897	0.00729127	0.00555273	0.0130163	0.00242251	0.00352011	0.00146916	0.0088531	0.0030493	0.00178011	0.00276981	0.00433899	AT3G43800.1	0.00829483	0.00406622	0.00298455	18.12.1.4	Protein metabolism	protein modification	S-glutathionylation and deglutathionylation	AT3G43800.1	Glutathione-S-transferase U27	cytosol	0.475389		-0.44159
29.8406	30.0706	30.1783	28.7201	28.6588	29.3033	29.3912	27.357	27.4365	27.9048	28.8148	27.2655	845330000	991100000	960140000	540400000	280440000	233740000	269350000	216930000	33612000	36925000	143220000	50350000	0.154323	0.160987	0.170256	0.108667	0.0581402	0.0524003	0.0586499	0.0519181	0.0177232	0.0180807	0.0559162	0.0192077	AT3G44100.1	0.148558	0.0552772	0.0277319	35.2	Not assigned	not assigned	not assigned	AT3G44100.1	MD-2-related lipid recognition domain-containing protein	extracellular	1.847	+	0.822169
26.0802	26.7624	26.4764	25.9869	26.1842	24.9586	24.36	25.0124	24.933	24.9994	24.8977	25.8141	13425000	26234000	10878000	3109100	8442300	0	2258800	0	0	0	0	901100	0.00245085	0.00426126	0.00192893	0.000625199	0.00175024	0	0.000491845	0	0	0	0	0.000343754	AT3G45640.1	0.00231656	0.000560521	8.59386e-05	13.4.4.1.4	Cell	cell cycle	phragmoplast disassembly	AT3G45640.1	mitogen-activated protein kinase 3	nucleus	1.16541	+	-0.0322447
25.4212	24.5275	25.02	25.1533	29.2556	28.8967	29.0857	25.5985	25.6532	25.223	25.1532	29.5956	17105000	19683000	32333000	18859000	65547000	46949000	53575000	31086000	10249000	8347100	10557000	42240000	0.00312267	0.00319716	0.00573343	0.0037923	0.0135891	0.0105251	0.0116658	0.00743985	0.00540417	0.00408725	0.00412168	0.0161138	AT3G45760.2	0.00396139	0.0108049	0.00743174	35.1	Not assigned	not assigned	not assigned	AT3G45760.2	Nucleotidyltransferase family protein	cytosol	-1.37576		1.80287
25.8466	25.1717	25.5424	25.4266	24.7159	26.1571	25.36	25.711	26.3486	24.7959	26.0137	24.9854	31360000	14721000	18801000	16155000	38845000	0	0	17822000	0	0	0	0	0.00572505	0.00239117	0.00333387	0.00324856	0.00805326	0	0	0.00426536	0	0	0	0	AT3G45980.1	0.00367466	0.00307966	0	37633	DNA	histone	H2B-type histone	AT3G45980.1	Histone superfamily protein	nucleus	-0.0390706		-0.0498772
25.6752	24.3235	25.9107	26.0431	24.077	24.6108	25.2435	26.8896	25.3542	24.7783	25.0735	26.4616	8208800	9479200	11358000	9872100	16859000	6721700	8761400	17082000	1033200	886930	988810	2204200	0.00149859	0.00153973	0.00201405	0.00198515	0.00349517	0.00150689	0.00190776	0.00408826	0.000544793	0.000434295	0.000386053	0.000840865	AT3G46670.1	0.00175938	0.00274952	0.000551502	50.2.4	Not assigned	not assigned	glycosyltransferase	AT3G46670.1	UDP-glucosyl transferase 76E11	golgi,plasma membrane	0.0712543		-0.211664
25.8245	25.9238	26.0838	25.9887	25.1491	26.0918	26.4611	26.1163	27.3808	26.0485	27.3632	27.471	14740000	17613000	17922000	14030000	14027000	17905000	29562000	9755600	20570000	10979000	28716000	34356000	0.00269092	0.00286092	0.00317801	0.00282125	0.00290805	0.00401398	0.00643701	0.00233482	0.0108463	0.00537599	0.0112114	0.0131062	AT3G46940.1	0.00288777	0.00392347	0.010135	39147	Nucleotide metabolism	deoxynucleotide metabolism	dUTP diphosphatase	AT3G46940.1	DUTP-PYROPHOSPHATASE-LIKE 1	nucleus	-1.11068	+	-1.11131
27.5704	28.0599	27.5651	28.4098	28.2634	28.0427	27.7333	27.4687	28.4251	29.2364	28.6491	28.109	7447600	19571000	10410000	15411000	15646000	14432000	13946000	3426400	9961300	19692000	13934000	12666000	0.00135963	0.00317897	0.00184595	0.00309895	0.00324369	0.0032354	0.00303669	0.000820044	0.00525247	0.00964241	0.00544014	0.00483187	AT3G46970.1	0.00237087	0.00258396	0.00629172	3.2.2.3.4	Carbohydrate metabolism	carbohydrate degradation	starch	AT3G46970.1	alpha-glucan phosphorylase 2	cytosol	-0.703594		-0.727851
27.0171	26.8018	27.1326	27.4672	28.1837	27.0013	27.494	28.0712	26.0869	26.2519	24.6116	27.7814	14925000	13734000	13922000	17527000	22240000	18989000	19117000	13301000	1978000	1472300	1188300	10339000	0.00272469	0.00223085	0.00246871	0.00352445	0.00461075	0.004257	0.00416265	0.00318334	0.00104297	0.000720928	0.000463938	0.00394415	AT3G47000.1	0.00273717	0.00405344	0.001543	50.3.2	Cell	cell wall	degradation	AT3G47000.1	Glycosyl hydrolase family protein	cytosol	0.921727		1.50458
24.254	25.4585	24.9276	25.6813	24.7408	25.9646	25.6703	25.788	25.0211	25.5476	24.4401	26.397	2564400	3586100	6005600	9531500	2958500	0	0	0	0	0	0	1097300	0.000468154	0.000582499	0.00106494	0.00191666	0.00061335	0	0	0	0	0	0	0.000418601	AT3G48170.1	0.00100806	0.000153337	0.00010465	9.3.2.1.2	Secondary metabolism	betaines	betaine synthesis	AT3G48170.1	aldehyde dehydrogenase 10A9	peroxisome	-0.271102		0
27.2584	27.6227	27.9734	26.9728	23.9085	23.8801	25.6435	27.761	25.3471	25.1754	24.8458	25.5143	82268000	113760000	108190000	54724000	42026000	31922000	35745000	51352000	0	0	5045600	0	0.0150188	0.0184783	0.0191847	0.0110043	0.00871274	0.00715634	0.00778334	0.0122901	0	0	0.00196991	0	AT3G48590.1	0.0159215	0.00898564	0.000492478	15.7.54.3	RNA	RNA biosynthesis	transcriptional activation	AT3G48590.1	nuclear factor Y, subunit C1	nucleus	2.23615	+	0.0776143
30.3121	29.8474	30.2981	29.7774	29.8222	29.6622	29.8009	29.3746	29.6873	29.3058	29.5005	30.1065	314090000	250120000	240900000	165700000	203500000	175400000	172660000	90293000	73307000	45358000	85360000	133340000	0.0573399	0.0406276	0.0427174	0.0333201	0.0421892	0.0393216	0.0375961	0.0216099	0.0386538	0.02221	0.0333264	0.050867	AT3G48690.1	0.0435013	0.0351792	0.0362643	35.1	Not assigned	not assigned	biodegradation of Xenobiotics	AT3G48690.1	alpha/beta-Hydrolases superfamily protein	peroxisome	0.408758		0.0149832
23.881	25.6037	24.148	24.7166	25.0721	24.9933	25.1098	25.32	26.3934	26.4405	27.1204	24.8094	7589500	3108400	3588100	2696300	7795400	13520000	13621000	0	8795000	9092100	17798000	0	0.00138553	0.000504905	0.000636257	0.00054219	0.00161613	0.00303094	0.00296592	0	0.00463749	0.00445205	0.00694873	0	AT3G48890.1	0.000767221	0.00190325	0.00400957	11.3.2.1.4	Hormone metabolism	brassinosteroid	perception and signal transduction	AT3G48890.1	membrane-associated progesterone binding protein 3	endoplasmic reticulum	-1.60362		-1.06715
31.5702	31.6287	31.8327	31.6998	31.7377	30.9852	31.2086	32.2962	30.7826	30.6978	30.9698	31.1929	459090000	553580000	483820000	324600000	545040000	243050000	292700000	499480000	115230000	59609000	146700000	183170000	0.083811	0.0899194	0.0857931	0.0652728	0.112997	0.0544875	0.0637343	0.119541	0.0607593	0.0291882	0.0572749	0.0698763	AT3G48990.1	0.0811991	0.0876899	0.0542747	35.1	Lipid metabolism	lipid synthesis	acyl coa ligase	AT3G48990.1	AMP-dependent synthetase and ligase family protein	peroxisome	0.772047	+	0.646106
29.8167	29.6455	30.1461	30.0554	29.7854	29.4328	30.1886	25.4461	25.3146	29.4431	30.3476	26.4875	286670000	242810000	340340000	292700000	246030000	138230000	285670000	35742000	57164000	67966000	175040000	0	0.0523342	0.0394402	0.0603506	0.0588581	0.0510064	0.0309887	0.0622035	0.00855417	0.0301418	0.0332803	0.0683394	0	AT3G49470.1	0.0527458	0.0381882	0.0329404	18.13.3.1	Protein metabolism	protein modification	protein folding and quality control	AT3G49470.1	nascent polypeptide-associated complex subunit alpha-like protein 2	nucleus	2.01773		0.81503
26.53	24.8358	25.7892	26.5202	26.8454	27.2025	26.4004	24.8609	26.456	26.281	26.4434	24.3319	24654000	11387000	14193000	23446000	20596000	33492000	21629000	0	4670500	9619600	14014000	2449700	0.00450081	0.00184962	0.00251676	0.00471468	0.00426992	0.00750831	0.00470963	0	0.0024627	0.00471034	0.00547137	0.000934519	AT3G51000.1	0.00339547	0.00412197	0.00339473	35.2	Not assigned	not assigned	hydrolase-domain containing	AT3G51000.1	alpha/beta-Hydrolases superfamily protein	cytosol	0.0407391		0.449241
24.4695	24.099	25.7286	25.4772	25.6319	25.86	24.6319	26.0603	25.7698	25.4085	25.3222	26.2862	4164400	2291300	3257600	1576300	4126100	5604900	4535200	0	3339800	2217100	3148700	4817300	0.000760248	0.000372182	0.000577652	0.000316973	0.000855414	0.00125652	0.000987522	0	0.00176103	0.00108563	0.00122932	0.00183772	AT3G51330.2	0.000506764	0.000774864	0.00147843	19.5.3.1	Protein metabolism	protein degradation	peptidase families	AT3G51330.2	Eukaryotic aspartyl protease family protein	extracellular	-0.7531		-0.150648
31.8861	32.3531	32.4218	32.8428	32.5524	31.6814	31.8637	25.3104	26.3336	24.781	24.8541	32.2041	278670000	395710000	374190000	474680000	400890000	163290000	237670000	416450000	92543000	55048000	66315000	164980000	0.0508737	0.0642762	0.066353	0.0954519	0.0831116	0.0366067	0.0517517	0.0996695	0.0487967	0.0269549	0.0258908	0.0629371	AT3G51640.3	0.0692387	0.0677849	0.0411449	35.2	Not assigned	not assigned	not assigned	AT3G51640.3	unknown protein	vacuole	5.33277	+	3.30878
28.8809	29.2932	29.696	29.1961	28.5868	28.4402	27.7956	29.4668	26.9493	27.3701	27.9423	28.3033	102330000	153150000	168320000	116310000	86086000	90841000	60559000	105780000	8305200	3996900	12395000	22776000	0.0186813	0.0248765	0.0298472	0.0233884	0.0178472	0.0203649	0.0131865	0.0253165	0.00437923	0.00195713	0.00483928	0.00868866	AT3G51780.1	0.0241984	0.0191788	0.00496607	35.1	Not assigned	not assigned	not assigned	AT3G51780.1	BCL-2-associated athanogene 4	cytosol	1.6253	+	0.931073
25.1381	24.8207	26.1215	25.7625	24.265	24.1521	25.6934	25.3146	25.7426	25.2634	26.6023	24.9026	4808300	3815400	9459400	6328900	3340100	3839700	3514200	12999000	0	0	0	0	0.000877798	0.000619745	0.00167738	0.00127266	0.000692462	0.000860792	0.000765204	0.00311107	0	0	0	0	AT3G52390.1	0.0011119	0.00135738	0	35.2	Not assigned	not assigned	not assigned	AT3G52390.1	TatD related DNase	peroxisome	-0.167024		0
31.5268	32.2497	31.8505	31.1871	31.3919	31.7555	31.8602	31.1071	31.9064	32.321	31.9424	31.2717	386050000	719440000	472040000	313010000	364300000	407020000	472060000	226510000	212870000	293090000	252660000	204070000	0.0704769	0.11686	0.0837042	0.0629422	0.0755259	0.0912466	0.102789	0.0542109	0.112244	0.143515	0.098644	0.0778493	AT3G52930.1	0.0834959	0.0809432	0.108063	3.1.2.2	Carbohydrate metabolism	carbohydrate synthesis	sucrose	AT3G52930.1	fructose-bisphosphate aldolase 8	cytosol	-0.156837		-0.331718
24.1763	23.3984	24.3088	25.1476	26.514	26.7082	26.6931	27.2278	26.0732	26.3145	26.4187	25.3582	15374000	10713000	12862000	14647000	24140000	37082000	34543000	42172000	4286900	8584900	5445400	12148000	0.00280666	0.00174014	0.00228075	0.00294532	0.00500465	0.00831312	0.00752161	0.0100931	0.00226043	0.00420369	0.002126	0.00463426	AT3G53430.1	0.00244322	0.00773311	0.00330609	17.1.1.1.12	Protein metabolism	protein synthesis	cytosolic ribosome	AT3G53430.1	Ribosomal protein L11 family protein	cytosol	-1.7834	+	0.744589
25.3993	23.9839	25.1458	25.3589	24.736	25.3219	24.9126	25.8955	24.5084	26.0075	25.1794	25.1636	1315300	3421100	6663000	6096300	8741100	5310700	3545000	1210200	729630	566760	914370	0	0.00024012	0.000555698	0.00118151	0.00122589	0.00181219	0.00119056	0.00077191	0.000289639	0.000384725	0.00027752	0.00035699	0	AT3G53880.1	0.000800804	0.00101607	0.000254809	50.1.1	Not assigned	not assigned	oxidoreductase acting on CH-OH group of donor	AT3G53880.1	NAD(P)-linked oxidoreductase superfamily protein	cytosol	-0.24274		0.00173473
27.8196	27.3348	27.9308	27.9126	28.096	27.4028	26.0968	28.0099	28.5025	27.2839	27.2197	27.9123	41011000	78248000	67407000	62883000	81903000	35372000	20074000	100700000	32363000	14988000	26089000	41334000	0.00748692	0.01271	0.0119529	0.0126449	0.01698	0.00792977	0.00437104	0.0241006	0.0170646	0.00733904	0.0101857	0.0157682	AT3G53990.1	0.0111987	0.0133454	0.0125894	35.2	Stress	abiotic stress	cold	AT3G53990.1	Adenine nucleotide alpha hydrolases-like superfamily protein	cytosol,plasma membrane	0.0198641		-0.328214
29.6971	30.166	29.8652	28.8876	26.808	27.7112	27.0803	29.205	27.7554	26.4085	27.4408	27.7622	51538000	57738000	43221000	24573000	5841200	9642400	5743000	17159000	4347000	1945100	4075600	5675900	0.00940872	0.00937853	0.00766413	0.00494131	0.00121098	0.00216165	0.00125052	0.00410668	0.00229212	0.00095244	0.0015912	0.00216526	AT3G54440.1	0.00784817	0.00218246	0.00175026	35.2	Not assigned	not assigned	not assigned	AT3G54440.1	glycoside hydrolase family 2 protein	cytosol	2.31229	+	0.359429
28.1698	28.1788	28.2368	28.8535	28.668	28.3127	28.0272	29.1174	28.664	28.3725	28.419	29.2954	69974000	79731000	73847000	96627000	34193000	30755000	20127000	77133000	19205000	18817000	29044000	58208000	0.0127744	0.0129509	0.0130949	0.0194304	0.00708882	0.00689472	0.00438258	0.0184603	0.0101266	0.00921395	0.0113394	0.0222054	AT3G54600.1	0.0145626	0.00920661	0.0132213	35.1	Not assigned	not assigned	not assigned	AT3G54600.1	Class I glutamine amidotransferase-like superfamily protein	extracellular	-0.328018		-0.15643
26.28	26.1661	26.9697	26.498	24.3702	26.0318	26.8642	27.1335	25.9218	26.6197	26.4256	26.0519	8400800	8484400	13062000	8452600	1760500	4987300	10022000	6151800	1366500	2181000	4085000	2214100	0.00153364	0.00137814	0.00231621	0.00169971	0.000364983	0.00111806	0.00218225	0.00147232	0.000720538	0.00106795	0.00159487	0.000844642	AT3G54760.2	0.00173193	0.0012844	0.001057	35.2	Not assigned	not assigned	not assigned	AT3G54760.2	dentin sialophosphoprotein-related	nucleus	0.223671		-0.154854
27.6988	26.8435	27.5435	27.7339	27.9754	27.2226	28.0049	28.1263	27.8131	25.7736	27.0766	29.2156	12662000	2942800	8013900	4070200	14898000	7225300	11217000	28285000	3169000	0	4436400	57758000	0.00231156	0.000478006	0.00142106	0.000818464	0.00308862	0.00161978	0.00244246	0.00676948	0.00167097	0	0.00173207	0.0220337	AT3G54960.1	0.00125727	0.00348009	0.00635919	50.5.3	Redox	thioredoxin	PDIL	AT3G54960.1	PDI-like 1-3	endoplasmic reticulum	-0.0148087		0.362568
30.3444	30.2438	29.8073	30.5392	30.5587	30.4126	30.5355	30.5025	31.1067	30.7465	30.782	30.8627	114230000	189670000	93977000	191180000	180950000	164560000	168240000	94051000	108550000	110240000	126250000	150860000	0.0208537	0.0308086	0.0166644	0.0384438	0.0375142	0.0368914	0.0366336	0.0225093	0.057237	0.0539802	0.0492907	0.0575505	AT3G55260.1	0.0266926	0.0333871	0.0545146	18.1.7.1	Protein metabolism	protein modification	N-linked glycosylation	AT3G55260.1	beta-hexosaminidase 1	extracellular	-0.640831	+	-0.372179
33.9092	34.2333	33.9448	33.5634	33.9079	33.7566	33.5563	32.9803	32.5816	32.9065	33.2398	32.3011	3275400000	4665600000	3833900000	2552200000	2478900000	2440700000	2402400000	1856700000	469320000	734160000	1034300000	730470000	0.597953	0.757845	0.679844	0.513214	0.51392	0.547162	0.523113	0.444366	0.247466	0.35949	0.403813	0.278662	AT3G55440.1	0.637214	0.50714	0.322358	3.1.2.1	Carbohydrate metabolism	carbohydrate synthesis	sucrose	AT3G55440.1	triosephosphate isomerase	cytosol	1.15548	+	0.793058
27.0532	26.7012	27.4941	27.511	27.4738	26.4878	26.9944	25.1562	24.7006	25.8568	25.4292	25.9272	15467000	14924000	22403000	18074000	41466000	23135000	28466000	13480000	0	0	0	3500100	0.00282364	0.00242414	0.0039726	0.00363444	0.00859664	0.00518646	0.00619836	0.00322618	0	0	0	0.00133523	AT3G56460.1	0.00321371	0.00580191	0.000333807	50.1.3	Not assigned	not assigned	oxidoreductase acting on CH-CH group of donor	AT3G56460.1	GroES-like zinc-binding alcohol dehydrogenase family protein	peroxisome	1.71143	+	1.04962
25.5981	26.7266	25.8335	25.6415	26.9638	25.4866	27.4911	26.2419	26.0943	26.1377	25.9219	25.4106	8261400	15929000	10083000	0	59266000	7714700	41767000	0	7388700	4176500	7578800	11656000	0.00150819	0.00258739	0.00178796	0	0.0122869	0.0017295	0.0090946	0	0.00389597	0.00204507	0.00295893	0.00444657	AT3G57260.1	0.00147089	0.00577775	0.00333663	50.3.2	Stress	biotic stress	systemic acquired resistance (SAR)	AT3G57260.1	Pathogenesis-related protein 2	extracellular	0.0588069		0.65471
28.707	28.7852	28.9205	28.9946	28.3708	27.8858	27.6346	29.1484	28.5183	26.7477	27.5649	29.3986	35841000	25292000	29440000	29646000	20009000	13164000	7577000	28013000	5527300	1680200	4658700	16026000	0.00654309	0.00410824	0.00522043	0.00596142	0.00414822	0.00295113	0.00164986	0.00670438	0.00291447	0.000822729	0.00181886	0.00611365	AT3G57410.9	0.0054583	0.0038634	0.00291743	20.2.2.5	Cell	cytoskeleton	microfilament network	AT3G57410.9	villin 3	golgi	0.794446		0.202534
28.0685	28.1485	28.2597	28.0271	28.5152	29.2756	29.1252	28.2973	27.6705	27.4716	27.8414	28.6937	44826000	54647000	46371000	34081000	78570000	103730000	82268000	59281000	12865000	7151500	19771000	43328000	0.00818339	0.00887645	0.00822271	0.00685324	0.016289	0.0232544	0.0179135	0.0141878	0.00678355	0.00350181	0.00771903	0.0165289	AT3G59990.4	0.00803395	0.0179112	0.00863332	19.5.5.6.2	Protein metabolism	protein degradation	peptidase families	AT3G59990.4	methionine aminopeptidase 2B	cytosol	0.206613		0.884017
25.5529	25.7759	25.4834	25.9105	25.1701	26.3334	25.3368	25.2812	25.6128	23.9292	25.6063	26.2544	16929000	23375000	17607000	15275000	5611900	11762000	5338300	2665400	3228800	0	4329400	6080800	0.00309054	0.00379686	0.00312215	0.0030716	0.00116345	0.00263683	0.00116239	0.000637913	0.00170251	0	0.00169029	0.00231972	AT3G60340.2	0.00327029	0.00140015	0.00142813	50.3.1	Lipid metabolism	lipid degradation	palmitoyl[protein] hydrolase	AT3G60340.2	alpha/beta-Hydrolases superfamily protein	vacuole	0.329962		0.179692
27.1348	26.6466	26.4655	26.9301	27.1634	26.4966	26.945	28.4645	25.121	25.5949	26.3605	27.2125	38769000	27581000	22677000	25431000	45858000	14375000	21439000	44706000	2369500	534610	9748400	3890100	0.00707763	0.00448005	0.00402118	0.00511384	0.00950718	0.00322262	0.00466826	0.0106995	0.00124941	0.000261778	0.00380599	0.00148401	AT3G60450.1	0.00517318	0.0070244	0.00170029	35.2	Not assigned	not assigned	not assigned	AT3G60450.1	Phosphoglycerate mutase family protein	cytosol	0.722025		1.19514
24.0279	25.0085	24.7311	26.4387	24.8706	25.1008	24.7399	25.2729	25.187	26.7025	24.1552	25.4138	7069600	0	0	18514000	43428000	4233200	6559900	0	4309900	11257000	2492300	17533000	0.00129062	0	0	0.00372292	0.0090034	0.000949008	0.00142839	0	0.00227256	0.00551212	0.000973048	0.00668854	AT3G60770.1	0.00125338	0.0028452	0.00386157	17.1.2.1.14	Protein metabolism	protein synthesis	cytosolic ribosome	AT3G60770.1	Ribosomal protein S13/S15	cytosol	-0.313097		-0.368606
29.9549	29.51	30.0116	29.8792	29.604	30.1077	30.2262	30.2954	30.4394	30.6748	30.5098	30.1246	301330000	264740000	165820000	230410000	243480000	331290000	343210000	141250000	158340000	195090000	203580000	137800000	0.0550105	0.0430024	0.0294039	0.0463324	0.0504777	0.0742693	0.0747327	0.0338055	0.0834907	0.095528	0.0794821	0.0525684	AT3G61260.1	0.0434373	0.0583213	0.0777673	35.1	RNA	RNA regulation of transcription	putative transcription regulator	AT3G61260.1	Remorin family protein	plasma membrane	-0.598224	+	-0.378834
25.8451	24.6201	25.5892	25.9765	26.0794	26.1596	25.2101	26.2967	25.7804	25.9927	25.7735	25.63	6870200	3062900	5347600	6915500	8444900	4417800	2940000	0	4771600	6884500	6439300	483740	0.00125422	0.000497515	0.00094826	0.00139062	0.00175078	0.000990392	0.000640174	0	0.002516	0.00337107	0.00251404	0.000184539	AT3G62110.2	0.00102265	0.000845336	0.00214641	50.3.2	Cell	cell wall	degradation	AT3G62110.2	Pectin lyase-like superfamily protein	extracellular	-0.286466		0.142272
29.2234	28.908	28.9568	29.0651	28.8193	29.7975	29.2919	29.0253	29.5708	28.643	28.7456	29.8361	141210000	122200000	117530000	117310000	56994000	172570000	144760000	96162000	52802000	24884000	31753000	73231000	0.0257791	0.0198493	0.0208409	0.0235895	0.0118159	0.0386871	0.0315209	0.0230146	0.0278418	0.0121847	0.0123971	0.0279364	AT3G62750.6	0.0225147	0.0262596	0.02009	50.3.2	Not assigned	not assigned	glycosylase	AT3G62750.6	beta glucosidase 8	extracellular	-0.160516		0.0346293
27.0253	26.6333	26.4209	26.6508	27.2355	26.224	26.4294	27.5044	27.6845	25.6811	27.3017	26.9289	16614000	22920000	11768000	19568000	13334000	8038200	8846800	13240000	7186800	1670300	8132800	7841500	0.00303303	0.00372295	0.00208675	0.00393487	0.00276438	0.00180202	0.00192636	0.00316874	0.00378951	0.000817881	0.00317522	0.0029914	AT4G00830.6	0.0031944	0.00241537	0.0026935	35.1	Not assigned	not assigned	not assigned	AT4G00830.6	RNA-binding (RRM/RBD/RNP motifs) family protein	nucleus	-0.216492		-0.0507197
31.2465	31.0456	31.4765	31.3711	30.1467	30.4104	30.6914	30.4584	30.6419	31.4346	30.8474	31.4666	512180000	617560000	600770000	330810000	251300000	426460000	373170000	226290000	73457000	167040000	278880000	127300000	0.093503	0.100312	0.106531	0.0665215	0.052099	0.0956047	0.0812563	0.0541583	0.0387329	0.081793	0.108881	0.0485628	AT4G01610.2	0.0917169	0.0707796	0.0694924	19.5.1.1	Protein metabolism	protein degradation	peptidase families	AT4G01610.2	Cysteine proteinases superfamily protein	extracellular	0.187312		-0.670899
26.0969	26.164	24.9175	26.0329	26.2075	25.0352	25.6352	25.6819	25.9992	26.0745	25.0181	24.532	9057600	11353000	3073300	8055500	19432000	5553600	6875100	4020100	713660	651100	0	6374800	0.00165355	0.0018441	0.000544971	0.00161985	0.0040286	0.00124502	0.00149703	0.000962135	0.000376304	0.000318818	0	0.00243188	AT4G01850.2	0.00141562	0.0019332	0.00078175	36957	Coenzyme metabolism	S-adenosyl methionine (SAM) cycle	Met to SAM	AT4G01850.2	S-adenosylmethionine synthase 1	cytosol	0.39688		0.233998
29.9932	30.4413	30.6753	28.9752	28.8633	29.4265	28.6252	27.701	30.3934	29.3362	29.7677	29.2352	272370000	456280000	451300000	101490000	148760000	118830000	77742000	37446000	120920000	53020000	123850000	92159000	0.0497236	0.0741147	0.0800265	0.0204083	0.0308406	0.0266396	0.016928	0.008962	0.0637596	0.0259618	0.0483537	0.0351571	AT4G02520.1	0.0560683	0.0208425	0.0433081	18.12.1.5	Protein metabolism	protein modification	S-glutathionylation and deglutathionylation	AT4G02520.1	Glutathione-S-transferase F2	cytosol	0.338156		-1.02911
29.8448	29.9662	29.8767	30.1308	29.7944	30.1416	29.928	31.0125	31.016	29.8071	30.2409	30.2593	58551000	74532000	63756000	63443000	68930000	93205000	82336000	89870000	45372000	15446000	33016000	40856000	0.010689	0.0121064	0.0113055	0.0127576	0.0142904	0.0208949	0.0179283	0.0215087	0.0239241	0.00756331	0.0128902	0.0155859	AT4G03080.1	0.0117146	0.0186556	0.0149909	11.3.2.2	Hormone metabolism	brassinosteroid	perception and signal transduction	AT4G03080.1	BRI1 suppressor 1 (BSU1)-like 1	nucleus	-0.376195		-0.111693
26.4518	25.6643	24.1609	26.0837	24.4428	24.0184	25.4247	24.9914	26.0886	25.0938	24.6888	25.8577	7088100	4290800	4194800	6501100	2385500	1766700	2710600	0	1280500	0	1140200	4986800	0.001294	0.000696966	0.00074384	0.00130729	0.000494557	0.000396063	0.000590223	0	0.000675191	0	0.000445159	0.00190238	AT4G04720.2	0.00101052	0.000370211	0.000755683	18.8.5.4	Protein metabolism	protein modification	CAMK kinase superfamily	AT4G04720.2	AtCPK21	plasma membrane	0.15791		0
26.9573	25.4588	26.6802	26.5387	25.7805	27.0873	26.3845	26.4507	26.2315	24.9827	26.6409	25.4885	22462000	7667500	9437300	8768600	7496100	12935000	11730000	5084300	3807600	2068400	4964700	1042500	0.00410064	0.00124545	0.00167346	0.00176325	0.00155408	0.0028998	0.00255416	0.00121683	0.0020077	0.00101282	0.00193833	0.000397696	AT4G04950.1	0.0021957	0.00205622	0.00133913	35.1	Not assigned	not assigned	not assigned	AT4G04950.1	thioredoxin family protein	cytosol	0.572841		0.589857
26.3697	23.8133	27.1239	26.5153	24.6435	24.8438	23.887	25.7036	24.8888	24.9731	24.7687	25.407	12846000	2349500	21928000	12264000	1602600	0	0	0	0	0	0	0	0.00234515	0.000381635	0.00388837	0.00246613	0.000332248	0	0	0	0	0	0	0	AT4G05150.1	0.00227032	8.30619e-05	0	35.2	Not assigned	not assigned	not assigned	AT4G05150.1	Octicosapeptide/Phox/Bem1p family protein	nucleus	0.946154		0
25.1101	23.6599	24.6758	26.2265	27.1573	25.0855	26.9132	27.373	25.5534	25.622	24.4731	26.1191	7991000	6857000	12264000	10724000	23887000	23451000	20431000	27740000	4271200	1305500	4358000	7525200	0.00145883	0.0011138	0.00217471	0.00215645	0.0049522	0.0052573	0.00444877	0.00663905	0.00225215	0.000639253	0.00170146	0.00287074	AT4G06599.1	0.00172595	0.00532433	0.0018659	18.10.3.1.6	Protein metabolism	protein modification	dephosphorylation	AT4G06599.1	ubiquitin family protein	nucleus	0		1.19036
25.9397	25.5538	25.6844	25.564	24.7747	25.5212	25.2564	25.53	25.3248	25.7883	25.0675	26.0186	4230400	3103200	2760100	2352900	2106800	434640	1082100	0	945890	0	945100	3323200	0.000772297	0.000504061	0.000489433	0.000473137	0.000436777	9.74386e-05	0.000235623	0	0.000498756	0	0.000368988	0.00126774	AT4G08350.1	0.000559732	0.00019246	0.000533872	15.3.4.2	RNA	RNA biosynthesis	RNA polymerase II-dependent transcription	AT4G08350.1	global transcription factor group A2	nucleus	0.135666		0
32.9737	32.5635	32.7464	32.9779	33.2259	32.6701	32.8226	33.0822	31.8288	31.8753	31.911	32.8867	1461500000	1032600000	1141900000	1164400000	1781300000	1196500000	1256000000	1098600000	314640000	297580000	383450000	726190000	0.26681	0.167728	0.202487	0.234145	0.369295	0.268234	0.273489	0.262929	0.165906	0.145713	0.149707	0.277029	AT4G09000.1	0.217792	0.293487	0.184589	35.1	Not assigned	not assigned	not assigned	AT4G09000.1	general regulatory factor 1	cytosol	0.68993		0.824748
27.0988	27.8713	27.5794	27.0561	25.3226	27.713	26.1276	26.7752	24.9604	28.0045	25.1025	24.8121	49112000	63643000	69009000	50233000	3288300	32678000	11411000	0	21271000	14945000	39555000	60969000	0.00896583	0.0103377	0.012237	0.0101012	0.000681723	0.00732583	0.0024847	0	0.0112159	0.00731799	0.0154431	0.0232586	AT4G09720.6	0.0104104	0.00262306	0.0143089	22.9.1.7	Vesicle trafficking	regulation of membrane tethering and fusion	RAB-GTPase activities	AT4G09720.6	RAB GTPase homolog G3A	golgi	1.68153		0.764717
26.919	25.8179	26.1592	26.1618	27.1306	26.444	26.6859	25.6664	24.7307	26.3177	27.2744	25.9257	20555000	11149000	8884800	11372000	17213000	14639000	8832300	0	4844300	4748700	13946000	1518800	0.0037525	0.00181096	0.00157549	0.00228676	0.00356856	0.0032818	0.0019232	0	0.00255434	0.00232525	0.00544482	0.000579397	AT4G10790.1	0.00235643	0.00219339	0.00272595	35.1	Protein metabolism	protein degradation	not assigned	AT4G10790.1	UBX domain-containing protein	golgi	0.202395		0.419636
31.3073	31.1831	31.1385	30.7796	29.7315	30.114	29.3859	30.5525	29.7455	29.2735	30.114	29.371	556130000	537380000	530810000	349010000	182020000	199820000	175510000	211860000	39722000	44053000	119100000	45248000	0.101526	0.087288	0.0941255	0.0701813	0.037736	0.0447961	0.0382166	0.0507047	0.0209449	0.021571	0.0464992	0.0172613	AT4G11150.1	0.0882803	0.0428634	0.0265691	24.1.1.2.5	Transport	primary active transport	V-type ATPase complex	AT4G11150.1	vacuolar ATP synthase subunit E1	golgi,vacuole	1.47611	+	0.319978
27.5664	26.6387	27.5661	26.873	27.8615	27.9507	27.1721	25.8094	27.4543	27.4217	27.5418	26.9208	14421000	11525000	19065000	15828000	26035000	15917000	11735000	4190700	6922700	16216000	12580000	6469800	0.00263268	0.00187203	0.00338069	0.0031828	0.00539752	0.00356831	0.00255525	0.00100297	0.00365025	0.00794034	0.00491151	0.00246812	AT4G11740.1	0.00276705	0.00313101	0.00474256	35.1	Vesicle trafficking	cell vesicle transport	unknown	AT4G11740.1	Ubiquitin-like superfamily protein	cytosol	-0.173603		-0.136221
29.8685	30.4209	30.1867	29.8755	29.399	29.673	29.2933	29.2068	30.2771	29.5673	29.5651	29.134	100620000	178870000	134130000	75451000	44424000	76319000	65006000	40876000	32366000	23721000	32100000	25868000	0.0183691	0.0290543	0.0237845	0.0151722	0.00920989	0.0171094	0.0141548	0.0097829	0.0170662	0.0116153	0.0125325	0.00986821	AT4G12290.2	0.021595	0.0125642	0.0127705	8.1.2.1	Secondary metabolism	polyamine degradation	putrescine	AT4G12290.2	Copper amine oxidase family protein	plasma membrane	0.452026		-0.242869
27.6235	27.7016	27.5001	27.6375	27.633	28.3773	27.9495	27.4982	28.2687	28.1726	27.8199	28.2558	15165000	12159000	15917000	18191000	36129000	46778000	37292000	11491000	10433000	10409000	10757000	9850500	0.00276851	0.00197502	0.00282247	0.00365797	0.00749019	0.0104868	0.00812019	0.00275015	0.00550119	0.00509688	0.00419977	0.0037578	AT4G12420.2	0.00280599	0.00721183	0.00463891	50.1.10	Not assigned	not assigned	oxidoreductase acting on diphenol or related substance as donor	AT4G12420.2	Cupredoxin superfamily protein	extracellular,plasma membrane	-0.513608	+	-0.264768
25.0683	25.3379	24.4279	23.8541	24.36	24.8326	24.5132	24.9477	24.5351	25.4579	26.067	25.6737	9104800	13187000	7229800	1945800	2695500	4412200	3597600	7002600	0	0	0	0	0.00166216	0.002142	0.00128202	0.000391275	0.000558825	0.000989137	0.000783364	0.00167594	0	0	0	0	AT4G12720.3	0.00136936	0.00100182	0	35.1	Not assigned	not assigned	not assigned	AT4G12720.3	MutT/nudix family protein	cytosol	-0.761417		-0.770086
28.4643	28.2071	28.4725	28.5406	28.0256	26.6516	26.7223	28.5774	27.3777	25.2431	27.4895	28.5861	27670000	22559000	25023000	25524000	27105000	6779600	7126100	29708000	2470700	2216600	3361600	8007100	0.0050514	0.00366432	0.00443719	0.00513254	0.00561935	0.00151987	0.00155168	0.00711005	0.00130277	0.00108538	0.00131244	0.00305457	AT4G13780.1	0.00457136	0.00395024	0.00168879	41687	Protein metabolism	protein synthesis	aminoacyl-tRNA synthetase activities	AT4G13780.1	methionine--tRNA ligase, putative / methionyl-tRNA synthetase, putative / MetRS, putative	cytosol	1.24701		0.320118
28.9541	29.2136	28.819	28.823	29.1526	29.2938	29.0517	28.5009	28.5939	28.5524	27.9624	28.1451	74817000	87700000	82348000	61592000	47514000	46127000	42507000	20158000	14461000	14877000	19428000	14695000	0.0136585	0.0142453	0.0146023	0.0123853	0.0098505	0.0103409	0.00925574	0.00482444	0.0076251	0.00728469	0.00758511	0.00560589	AT4G14030.2	0.0137229	0.00856788	0.0070252	35.1	Not assigned	not assigned	not assigned	AT4G14030.2	selenium-binding protein 1	cytosol	0.638972	+	0.686286
26.6302	27.1747	26.9872	28.3932	27.4678	27.8047	27.0741	27.6026	27.147	26.9444	26.9322	28.4578	13250000	17535000	12464000	40884000	21686000	23755000	15104000	19893000	5031200	4373000	6880800	15148000	0.00241891	0.00284825	0.00221017	0.00822123	0.00449589	0.00532545	0.00328884	0.00476102	0.00265289	0.00214129	0.00268641	0.00577871	AT4G14040.1	0.00392464	0.0044678	0.00331482	35.1	Not assigned	not assigned	metal handling	AT4G14040.1	selenium-binding protein 2	cytosol	-0.0740252		0.116938
23.9413	28.1003	26.6296	24.1629	27.4268	27.3265	26.9263	25.5091	27.2821	27.6623	27.7294	25.4726	23045000	50987000	30688000	25402000	31777000	52067000	26545000	17481000	21620000	49122000	63473000	12132000	0.00420707	0.00828195	0.00544173	0.00510801	0.00658794	0.0116725	0.00578007	0.00418375	0.0114	0.0240531	0.0247812	0.00462815	AT4G14100.1	0.00575969	0.00705606	0.0162156	35.1	Not assigned	not assigned	not assigned	AT4G14100.1	transferases, transferring glycosyl groups	extracellular	-1.32805		-0.239434
27.7965	27.8638	27.9388	27.4614	24.9297	24.2881	24.9368	26.0524	24.9758	27.3369	27.1686	26.1649	125460000	150260000	124500000	74771000	42498000	40249000	38474000	67922000	0	30541000	30782000	0	0.0229038	0.0244071	0.0220769	0.0150355	0.00881059	0.00902311	0.00837757	0.0162559	0	0.0149547	0.012018	0	AT4G14540.1	0.0211058	0.0106168	0.00674318	15.7.54.2	RNA	RNA biosynthesis	transcriptional activation	AT4G14540.1	nuclear factor Y, subunit B3	nucleus	1.35355		-1.35981
26.5326	26.9318	26.9304	26.9485	24.4913	24.4742	24.5934	25.9898	24.1587	24.6451	25.287	25.2312	4154000	12568000	10267000	9781700	0	988720	892110	3290000	0	561580	702000	1411800	0.00075835	0.00204145	0.00182059	0.00196697	0	0.000221653	0.000194254	0.0007874	0	0.000274984	0.000274076	0.000538578	AT4G14570.1	0.00164684	0.000300827	0.000271909	50.3.4	Protein metabolism	protein degradation	peptidase families	AT4G14570.1	acylaminoacyl-peptidase-related	cytosol	2.00535	+	0
28.2458	28.0765	28.3979	28.6036	28.4633	28.4577	28.043	28.7366	28.8722	28.8519	28.6815	28.981	51678000	60670000	52890000	48701000	123500000	125300000	73831000	35859000	46249000	40666000	55796000	55166000	0.00943428	0.00985478	0.00937868	0.00979313	0.0256038	0.02809	0.0160764	0.00858218	0.0243865	0.0199126	0.021784	0.0210449	AT4G14716.1	0.00961522	0.0195881	0.021782	4.1.2.2.6.4.5	Amino acid metabolism	amino acid synthesis & degradation	Met salvage cycle	AT4G14716.1	acireductone dioxygenase 1	cytosol	-0.515718	+	-0.421494
30.0456	30.3194	30.1156	29.9786	30.5017	30.6264	30.7783	29.4374	29.4364	29.7288	29.3019	29.3016	254780000	312560000	193130000	230120000	222800000	344770000	329860000	102050000	58070000	72977000	70061000	51125000	0.0465124	0.0507699	0.0342466	0.0462741	0.0461904	0.0772913	0.0718257	0.0244237	0.0306196	0.035734	0.0273533	0.0195033	AT4G14880.5	0.0444508	0.0549328	0.0283026	4.1.4.2.2	Amino acid metabolism	amino acid synthesis	Cys	AT4G14880.5	O-acetylserine (thiol) lyase	cytosol	0.672615	+	0.893805
28.8818	28.5162	28.6549	28.916	29.2471	28.9496	28.6552	27.5975	25.3818	28.5094	26.7212	27.4339	44908000	53016000	50702000	28994000	29612000	21347000	24081000	11459000	148180	4760000	1417100	2444100	0.00819836	0.00861152	0.0089907	0.00583031	0.0061391	0.00478562	0.00524355	0.0027425	7.81334e-05	0.00233079	0.000553267	0.000932383	AT4G15530.7	0.00790772	0.00472769	0.000973642	3.11.2.1	Carbohydrate metabolism	gluconeogenesis / glyoxylate cycle	pyruvate orthophosphate dikinase activity	AT4G15530.7	pyruvate orthophosphate dikinase	cytosol,plastid	1.7307		1.60079
29.4024	30.2348	29.8487	28.787	29.0134	28.8416	28.619	28.0666	27.5137	27.3803	29.3952	26.8169	173960000	232150000	191770000	82125000	69379000	74225000	33258000	80328000	4962800	4836600	26283000	3145500	0.0317579	0.0377087	0.0340055	0.0165143	0.0143835	0.0166399	0.0072418	0.019225	0.00261682	0.00236829	0.0102615	0.00119996	AT4G15545.1	0.0299966	0.0143726	0.00411163	35.1	Not assigned	not assigned	not assigned	AT4G15545.1	unknown protein	nucleus	1.7917	+	0.858626
27.704	27.0151	27.3984	27.758	27.155	27.358	26.9544	27.3364	29.0553	26.9251	27.9159	28.7096	171450000	107860000	113490000	98579000	50971000	103410000	72762000	46577000	114730000	36868000	95304000	132600000	0.0312997	0.01752	0.0201245	0.0198229	0.0105672	0.0231827	0.0158436	0.0111473	0.0604957	0.0180528	0.0372088	0.0505847	AT4G15802.1	0.0221918	0.0151852	0.0415855	35.2	Not assigned	not assigned	not assigned	AT4G15802.1	heat shock factor binding protein	nucleus	-0.682595		-0.950537
28.1019	28.3009	27.9498	28.219	29.2282	29.3164	29.7174	29.3951	28.71	28.1238	28.4058	29.9002	22933000	29316000	25819000	24161000	49340000	54542000	66251000	27561000	16386000	6936300	16066000	27515000	0.00418662	0.00476187	0.00457834	0.00485846	0.0102291	0.0122273	0.0144259	0.00659621	0.00864013	0.00339644	0.00627252	0.0104965	AT4G16660.1	0.00459632	0.0108696	0.0072014	26.3.2.3.2	Stress	abiotic stress	temperature	AT4G16660.1	heat shock protein 70	endoplasmic reticulum	-0.642038		0.629343
27.1518	27.1656	26.9118	24.3525	27.3877	26.9183	27.3249	26.3105	28.2204	27.025	28.0519	27.2032	22474000	27676000	14795000	13832000	15779000	20128000	27185000	0	38661000	23371000	45050000	37552000	0.00410283	0.00449548	0.00262351	0.00278143	0.00327127	0.00451234	0.00591943	0	0.0203855	0.0114439	0.0175885	0.0143255	AT4G16690.1	0.00350081	0.00342576	0.0159358	35.1	Not assigned	not assigned	not assigned	AT4G16690.1	methyl esterase 16	cytosol	-1.22968		-0.639749
24.7747	25.4173	24.3283	24.5754	24.4663	25.3273	23.8695	26.1928	24.3391	28.5539	26.1189	26.1058	0	21796000	0	62107000	9375200	0	3895900	0	3875000	45977000	14578000	11522000	0	0.00354038	0	0.0124889	0.00194365	0	0.000848317	0	0.00204324	0.0225131	0.00569157	0.00439545	AT4G17390.1	0.00400732	0.000697991	0.00866085	17.1.1.1.16	Protein metabolism	protein synthesis	cytosolic ribosome	AT4G17390.1	Ribosomal protein L23/L15e family protein	cytosol	-1.50551		-1.31546
28.2935	29.1526	28.6361	29.33	28.1523	27.9581	27.4271	30.0117	28.525	27.5553	27.8203	28.2512	20794000	52128000	33523000	35006000	17875000	20565000	13293000	47367000	15680000	6873400	11209000	7831500	0.00379613	0.00846728	0.00594444	0.00703924	0.00370581	0.00461031	0.0028945	0.0113364	0.00826786	0.00336564	0.00437624	0.00298759	AT4G16760.1	0.00631178	0.00563675	0.00474933	5.7.3.2.1	Lipid metabolism	lipid degradation	fatty acid degradation	AT4G16760.1	acyl-CoA oxidase 1	peroxisome	0.815091		0.349343
28.3624	28.3672	28.7315	28.1838	28.8254	29.0813	29.3682	28.7474	28.8726	28.8345	28.4999	28.4054	97584000	109510000	122310000	63589000	126070000	116090000	152580000	50235000	38480000	36179000	26747000	32487000	0.0178148	0.017788	0.0216885	0.0127869	0.0261366	0.0260253	0.0332237	0.0120228	0.02029	0.0177154	0.0104426	0.0123932	AT4G16830.2	0.0175196	0.0243521	0.0152103	35.1	RNA	RNA RNA binding	unknown	AT4G16830.2	Hyaluronan / mRNA binding family	plasma membrane	-0.241919		0.352438
25.853	25.0842	25.475	25.5904	25.419	26.3133	25.8196	25.296	25.6401	25.387	25.2582	25.9241	6361400	10827000	11680000	5572400	4868800	17099000	21653000	3285800	6993500	5913100	4750900	14138000	0.00116133	0.00175866	0.00207115	0.00112054	0.00100939	0.00383329	0.00471486	0.000786394	0.00368758	0.00289542	0.00185485	0.00539341	AT4G17050.1	0.00152792	0.00258598	0.00345782	6.1.2.9	Nucleotide metabolism	nucleotide degradation	purines	AT4G17050.1	ureidoglycine aminohydrolase	extracellular	-0.0516949		0.159637
26.2311	26.2752	26.2113	26.4597	25.9304	24.0175	24.4705	26.8035	25.9225	24.6909	25.078	25.8825	12167000	14512000	15711000	11879000	6339600	4804700	3426500	8774300	0	0	0	0	0.00222119	0.00235722	0.00278594	0.00238871	0.00131431	0.00107713	0.000746107	0.00209996	0	0	0	0	AT4G17100.1	0.00243827	0.00130938	0	35.2	Protein metabolism	protein degradation	serine protease	AT4G17100.1	unknown protein	nucleus	0.90084	+	-0.0879812
26.8917	27.1128	26.7193	26.4064	25.4251	24.8709	25.1395	25.1523	25.6253	25.2675	25.3658	25.0982	24948000	32198000	21880000	10544000	17440000	18422000	4879600	10591000	9829000	4397500	6534900	5435000	0.00455448	0.00523	0.00387986	0.00212026	0.00361562	0.00412988	0.00106251	0.00253476	0.00518271	0.00215328	0.00255137	0.00207336	AT4G17170.1	0.00394615	0.00283569	0.00299018	22.9.1.2	Vesicle trafficking	regulation of membrane tethering and fusion	RAB-GTPase activities	AT4G17170.1	RAB GTPase homolog B1C	vacuole	1.44337	+	0
25.075	25.4298	24.6091	25.5962	26.738	26.2894	26.9155	26.0225	24.9222	25.4829	25.0349	26.502	8546200	8805800	9093400	7199600	16277000	12995000	19411000	0	0	0	0	0	0.00156018	0.00143035	0.00161248	0.00144774	0.00337451	0.00291325	0.00422667	0	0	0	0	0	AT4G17520.1	0.00151269	0.00262861	0	35.1	RNA	RNA RNA binding	unknown	AT4G17520.1	Hyaluronan / mRNA binding family	nucleus	0		1.00586
28.2765	28.5834	27.9547	27.1327	27.9649	27.8067	27.8413	24.3584	24.5135	27.2399	28.0412	27.5525	31148000	41414000	47192000	27810000	60107000	52405000	51332000	3450100	7856900	7470600	20005000	12892000	0.00568634	0.00672698	0.00836829	0.00559222	0.0124613	0.0117483	0.0111773	0.000825716	0.00414284	0.00365806	0.00781039	0.00491808	AT4G17720.1	0.00659346	0.00905315	0.00513234	1900-02-04 02:24:00	RNA	RNA RNA binding	unknown	AT4G17720.1	RNA-binding (RRM/RBD/RNP motifs) family protein	cytosol	1.15003		0.156056
25.8187	26.3158	26.526	26.5872	25.9237	25.5758	25.5878	26.5023	26.6027	25.6628	25.8689	26.7165	8993300	17919000	14891000	14477000	5482900	4892500	4938600	11976000	2897400	2787800	2605500	4544500	0.00164181	0.00291063	0.00264054	0.00291113	0.0011367	0.00109681	0.00107536	0.00286623	0.00152776	0.00136508	0.00101724	0.00173365	AT4G17830.1	0.00252603	0.00154378	0.00141093	4.1.1.1.1.6	Amino acid metabolism	amino acid synthesis	Arg	AT4G17830.1	Acetylornithine deacetylase	cytosol	0.0991998		-0.315336
24.6115	26.6102	25.5967	25.1805	25.9203	26.5587	26.1874	24.9758	25.1508	24.9496	26.5326	25.6597	9431000	36761000	21713000	11246000	20219000	30971000	34771000	5803600	2660600	2993500	10483000	0	0.00172171	0.00597118	0.00385024	0.00226142	0.00419176	0.00694315	0.00757125	0.00138898	0.0014029	0.0014658	0.00409279	0	AT4G18930.1	0.00345114	0.00502379	0.00174037	1900-02-04 02:24:00	Not assigned	not assigned	not assigned	AT4G18930.1	RNA ligase/cyclic nucleotide phosphodiesterase family protein	cytosol	-0.0734425		0.337397
35.1845	34.7474	34.8993	34.8552	34.3839	34.8489	34.5623	34.3533	35.0896	34.6201	34.9191	35.0794	8255400000	6940900000	6104000000	5666800000	4720600000	5607300000	4819800000	2992000000	2670900000	2742800000	3718300000	3230500000	1.5071	1.12743	1.08239	1.13952	0.978665	1.25706	1.04949	0.716079	1.40833	1.34304	1.45171	1.23238	AT4G20260.9	1.21411	1.00032	1.35887	1900-02-04 02:24:00	Not assigned	not assigned	not assigned	AT4G20260.9	plasma-membrane associated cation-binding protein 1	plasma membrane	-0.00545788		-0.389934
26.0195	25.423	26.224	25.3018	26.6855	28.0936	28.5986	25.8551	26.9291	28.905	29.1499	24.9757	4539400	4416700	4919300	2315300	6893300	11936000	21430000	404120	5069500	18119000	25609000	805240	0.000828708	0.000717416	0.000872312	0.000465576	0.0014291	0.00267584	0.0046663	9.67185e-05	0.00267308	0.00887217	0.00999831	0.000307185	AT4G20830.2	0.000721003	0.00221699	0.00546269	50.1.1	Not assigned	not assigned	oxidoreductase acting on CH-OH group of donor	AT4G20830.2	FAD-binding Berberine family protein	endoplasmic reticulum	-1.74787		-0.181718
28.5436	28.6336	29.3129	29.1934	29.1549	28.3992	28.2671	29.8713	29.2282	28.0573	28.7392	29.2968	22752000	20516000	29545000	22807000	21342000	11842000	11117000	28948000	10257000	4712800	7771400	15811000	0.00415358	0.00333247	0.00523905	0.00458619	0.00442458	0.00265477	0.00242068	0.00692816	0.00540839	0.00230767	0.00303412	0.00603163	AT4G20850.1	0.00432782	0.00410705	0.00419545	19.5.2.1.7	Protein metabolism	protein degradation	peptidase families	AT4G20850.1	tripeptidyl peptidase ii	vacuole	0.0904436		0.092721
27.636	26.398	26.4611	25.0503	27.0963	28.221	28.8583	26.5685	27.0032	27.4619	28.3873	26.5179	6910400	6854300	5300000	2743700	8339200	35822000	43559000	0	3130700	6846000	15731000	1457800	0.00126156	0.00111336	0.000939819	0.000551722	0.00172886	0.00803066	0.0094848	0	0.00165078	0.00335222	0.00614172	0.000556126	AT4G20860.1	0.000966614	0.00481108	0.00292521	50.1.1	Not assigned	not assigned	oxidoreductase acting on CH-OH group of donor	AT4G20860.1	FAD-binding Berberine family protein	extracellular	-0.95623		0.343447
27.7983	27.7579	28.0284	27.7581	25.8923	27.0669	26.7041	27.4695	25.6301	24.9531	24.5815	27.6695	37164000	43828000	40776000	35347000	2257200	14623000	17609000	24481000	2744500	2353200	5396600	6842900	0.00678462	0.00711909	0.00723058	0.00710782	0.000467958	0.00327822	0.00383429	0.00585907	0.00144714	0.00115227	0.00210695	0.00261045	AT4G21580.3	0.00706053	0.00335988	0.0018292	50.1.3	Not assigned	not assigned	oxidoreductase acting on CH-CH group of donor	AT4G21580.3	oxidoreductase, zinc-binding dehydrogenase family protein	cytosol	2.12715	+	1.07466
26.2478	25.9246	24.3998	26.2757	26.0073	25.413	25.2231	25.178	25.4843	25.5177	24.9081	26.0685	20554000	19828000	21425000	24935000	17838000	0	0	24124000	0	0	0	0	0.00375232	0.00322071	0.00379917	0.0050141	0.00369814	0	0	0.00577363	0	0	0	0	AT4G22300.1	0.00394658	0.00236794	0	26.6.2.2.7	Stress	biotic stress	pathogen effector	AT4G22300.1	carboxylesterases	plasma membrane	0.217303		0
31.3575	31.4518	31.438	31.729	31.8569	31.3585	31.7665	32.1058	31.3476	30.9384	31.055	31.4937	605640000	687640000	654060000	577780000	529650000	551310000	627840000	651170000	171870000	136420000	209420000	265330000	0.110565	0.111695	0.115981	0.116184	0.109806	0.123594	0.13671	0.155845	0.0906249	0.0667996	0.0817621	0.101219	AT4G22670.1	0.113606	0.131489	0.0851014	35.1	Not assigned	not assigned	not assigned	AT4G22670.1	HSP70-interacting protein 1	cytosol	0.285414		0.563218
24.7949	26.4508	26.4226	25.2305	26.3783	26.4229	25.4915	26.8521	26.4755	26.3291	25.34	24.4848	14322000	13691000	9712600	7838000	16729000	10698000	9051000	13201000	0	0	0	0	0.00261461	0.00222386	0.00172228	0.00157612	0.00346822	0.0023983	0.00197082	0.00315941	0	0	0	0	AT4G23040.1	0.00203422	0.00274919	0	35.1	Not assigned	not assigned	not assigned	AT4G23040.1	Ubiquitin-like superfamily protein	nucleus	0.0673523		0.628839
27.0744	26.642	26.9677	25.959	26.823	25.2201	25.5763	25.3432	23.8617	26.072	25.9324	27.1141	24995000	24470000	32019000	7637700	9566400	1338200	2701900	1886500	1270100	2649400	2244000	0	0.00456306	0.00397472	0.00567775	0.00153584	0.00198329	0.000300001	0.000588328	0.000451498	0.000669708	0.00129731	0.000876106	0	AT4G23570.2	0.00393784	0.000830778	0.000710781	26.6.2.2.5	Stress	biotic stress	pathogen effector	AT4G23570.2	phosphatase-related	cytosol	0.91573		-0.00442076
33.5458	34.0807	34.0478	33.8012	34.2361	35.2295	34.8851	34.3529	34.5561	34.845	34.5438	34.1123	2529300000	3579200000	3504300000	2401900000	2822100000	4559900000	3616500000	2575000000	1233300000	1599900000	1279500000	1397400000	0.461746	0.581379	0.621398	0.48299	0.585072	1.02225	0.787479	0.616278	0.650303	0.783409	0.499545	0.533085	AT4G23600.1	0.536878	0.752769	0.616585	50.2.6	Amino acid metabolism	amino acid degradation	Cys	AT4G23600.1	Cystine lyase	vacuole	-0.645404	+	0.16161
25.0289	23.9842	24.8195	24.9456	25.4896	25.4065	25.4649	25.1661	24.3448	25.5481	26.077	25.4788	4936000	7565800	6249800	7030200	22754000	10807000	14346000	10448000	0	0	0	2415800	0.000901111	0.00122893	0.00110824	0.00141368	0.00471731	0.00242274	0.00312379	0.00250053	0	0	0	0.000921587	AT4G23630.2	0.00116299	0.00319109	0.000230397	35.1	Stress	biotic stress	unknown	AT4G23630.2	VIRB2-interacting protein 1	plasma membrane	0		0.0196023
29.0905	28.1623	28.5661	28.9487	28.9795	28.5832	28.7538	29.5156	30.2311	28.4122	29.7495	30.0543	66995000	41157000	52746000	57281000	59709000	48026000	52712000	70921000	54873000	9130700	57481000	75613000	0.0122305	0.00668524	0.00935315	0.0115185	0.0123787	0.0107666	0.0114778	0.0169736	0.0289338	0.00447095	0.0224418	0.0288451	AT4G23650.1	0.00994684	0.0128992	0.0211729	18.8.5.4	Protein metabolism	protein modification	CAMK kinase superfamily	AT4G23650.1	AtCPK3	plasma membrane	-0.919888		-0.653737
31.5858	31.535	31.9257	31.2651	30.7923	30.6951	30.103	32.3281	31.2676	30.6104	31.0914	31.3657	1513200000	1375400000	1396700000	778280000	761110000	585050000	385490000	1100700000	330270000	200510000	509840000	626030000	0.276248	0.22341	0.247669	0.156502	0.157792	0.131158	0.083939	0.263432	0.174147	0.0981819	0.199053	0.23882	AT4G23670.1	0.225957	0.15908	0.17755	35.1	DNA	not assigned	unknown	AT4G23670.1	Polyketide cyclase/dehydrase and lipid transport superfamily protein	vacuole	0.494109		-0.10415
27.3414	27.5345	27.3984	27.747	25.8813	25.2988	24.6329	27.6017	24.5713	26.4517	24.764	24.5952	29528000	45407000	33488000	25223000	6715400	16384000	19871000	4139800	0	0	0	0	0.0053906	0.00737557	0.00593824	0.00507201	0.00139222	0.003673	0.00432683	0.000990783	0	0	0	0	AT4G23730.1	0.00594411	0.00259571	0	35.1	Not assigned	not assigned	not assigned	AT4G23730.1	Galactose mutarotase-like superfamily protein	cytosol	2.4098	+	0.758113
29.3554	28.9018	29.1771	29.497	29.5208	29.1102	28.9297	29.9836	29.4771	28.5483	28.6572	29.1949	97354000	115280000	90714000	93650000	66230000	57466000	49200000	35439000	19137000	9171500	13060000	17561000	0.0177728	0.0187252	0.0160858	0.0188318	0.0137307	0.0128829	0.0107131	0.00848166	0.0100907	0.00449093	0.00509891	0.00669923	AT4G23850.1	0.0178539	0.0114521	0.00659494	50.6.2	Lipid metabolism	lipid synthesis	long chain fatty acid CoA ligase	AT4G23850.1	AMP-dependent synthetase and ligase family protein	golgi	0.263452		0.416713
28.7004	27.7547	28.4004	29.1608	29.4924	28.3388	28.8447	29.4478	27.9476	28.2221	28.1632	28.6439	27760000	7997600	23377000	28729000	40290000	30821000	46000000	54258000	5337300	5269600	9488600	15037000	0.00506784	0.00129907	0.00414531	0.00577702	0.00835284	0.00690952	0.0100163	0.0129856	0.00281429	0.00258032	0.00370456	0.00573636	AT4G24190.2	0.00407231	0.00956608	0.00370888	26.3.2.2.1	Stress	abiotic stress	temperature	AT4G24190.2	Chaperone protein htpG family protein	endoplasmic reticulum	0.259873		0.786699
26.3692	26.1006	26.1214	26.5502	26.8141	24.2579	26.1966	25.5687	26.329	25.5412	25.9427	25.3435	8486500	11625000	6850500	9959100	10571000	7796200	7674500	0	681210	942540	2915500	1351700	0.00154929	0.00188828	0.00121476	0.00200264	0.00219156	0.00174777	0.00167109	0	0.000359193	0.000461525	0.00113827	0.000515651	AT4G24550.2	0.00166374	0.0014026	0.000618661	22.6.2.2.3	Vesicle trafficking	endomembrane trafficking	vacuolar sorting	AT4G24550.2	Clathrin adaptor complexes medium subunit family protein	cytosol	0.496279		-0.0797668
24.7038	24.5253	25.3587	25.3456	25.9459	25.3429	25.6989	24.7235	25.8698	25.6952	25.0727	25.8098	0	0	0	0	12207000	5804900	6900500	2333200	2814800	2857000	2239300	0	0	0	0	0	0.00253073	0.00130136	0.00150256	0.000558407	0.00148421	0.00139896	0.000874271	0	AT4G24820.2	0	0.00147326	0.00093936	19.2.2.2.6	Protein metabolism	protein degradation	26S proteasome	AT4G24820.2	26S proteasome, regulatory subunit Rpn7;Proteasome component (PCI) domain	cytosol	-0.62854		-0.184088
27.7714	27.2879	27.8562	24.395	25.0858	24.4137	25.1337	26.3035	25.7904	25.271	25.1216	25.0747	40415000	47723000	29184000	10499000	3038900	0	0	11422000	845330	2903600	1215800	0	0.00737812	0.00775177	0.00517503	0.00211121	0.000630018	0	0	0.00273364	0.000445732	0.00142178	0.000474675	0	AT4G25080.4	0.00560403	0.000840915	0.000585547	7.12.6.2	Coenzyme metabolism	tetrapyrrole	chlorophyll metabolism	AT4G25080.4	magnesium-protoporphyrin IX methyltransferase	cytosol	1.51319		0
27.91	27.2517	27.5345	28.4999	28.7571	28.3946	28.8462	28.7768	28.625	28.0819	28.9784	28.9587	40545000	34193000	24932000	66838000	67672000	74820000	105060000	60064000	24049000	17147000	49299000	45317000	0.00740185	0.00555406	0.00442105	0.0134402	0.0140296	0.0167733	0.0228764	0.0143752	0.0126807	0.00839622	0.0192474	0.0172877	AT4G26110.2	0.0077043	0.0170136	0.014403	38760	DNA	histone	histone chaperone activities	AT4G26110.2	nucleosome assembly protein1;1	nucleus	-0.86197		0.0327053
31.0297	30.8798	31.0751	30.8736	31.2136	30.479	31.0299	31.224	31.5488	31.1344	31.5761	31.4524	176820000	213820000	166630000	141390000	182070000	121990000	161780000	110090000	118020000	75104000	139030000	95210000	0.0322801	0.0347313	0.0295476	0.0284317	0.0377464	0.027348	0.035227	0.026348	0.0622304	0.0367755	0.0542803	0.036321	AT4G26630.2	0.0312477	0.0316673	0.0474018	35.2	Not assigned	not assigned	not assigned	AT4G26630.2	DEK domain-containing chromatin associated protein	nucleus	-0.463346	+	-0.441275
27.3259	27.2679	26.1405	27.8574	27.7069	27.7231	27.7927	26.6484	26.694	27.8424	26.8164	27.2725	105190000	110450000	35645000	145370000	145800000	108810000	147720000	32084000	18494000	41349000	21497000	22151000	0.0192034	0.0179407	0.00632073	0.029232	0.0302269	0.0243933	0.0321655	0.0076787	0.00975165	0.020247	0.0083929	0.00845023	AT4G27090.1	0.0181742	0.0236161	0.0117104	17.1.1.1.15	Protein metabolism	protein synthesis	cytosolic ribosome	AT4G27090.1	Ribosomal protein L14	cytosol	-0.00840616		0.311429
27.2924	27.5486	27.3023	25.5387	24.0163	24.5764	27.1119	26.7675	26.175	25.0834	24.2041	26.4241	166770000	200110000	145930000	25105000	102700000	88957000	160890000	24164000	17071000	10619000	27303000	0	0.0304453	0.0325044	0.0258769	0.00504828	0.0212915	0.0199426	0.0350332	0.0057832	0.00900132	0.00519971	0.0106597	0	AT5G53300.4	0.0234687	0.0205126	0.00621518	19.4.5.2	Protein metabolism	protein degradation	peptide tagging	AT5G53300.4	ubiquitin-conjugating enzyme 10	peroxisome	1.44885		0.146358
29.1895	29.1501	28.8862	29.4435	30.17	29.7885	30.5583	29.4524	29.204	29.5829	29.4505	29.0244	15283000	16256000	12768000	15446000	41732000	34967000	59236000	18273000	5122400	8185800	8942600	5777700	0.00279005	0.0026405	0.00226408	0.00310599	0.00865179	0.00783898	0.0128984	0.0043733	0.00270098	0.00400827	0.00349139	0.0022041	AT4G28080.1	0.00270015	0.00844062	0.00310118	35.1	Not assigned	not assigned	not assigned	AT4G28080.1	Tetratricopeptide repeat (TPR)-like superfamily protein	golgi	-0.14813		0.676844
29.1228	29.361	29.6844	29.7464	28.7518	28.246	28.3385	30.1645	27.5236	25.9304	26.816	28.8924	136350000	169260000	184630000	164750000	100700000	101290000	100820000	165100000	8534000	2445300	7791800	29294000	0.0248919	0.0274933	0.0327394	0.0331291	0.0208769	0.0227074	0.0219532	0.0395136	0.00449987	0.00119737	0.00304209	0.0111752	AT4G28300.2	0.0295634	0.0262628	0.00497862	35.2	Cell	cell wall	HRGP	AT4G28300.2	unkown protein (DUF1421)	nucleus	2.18802	+	1.58457
27.4927	27.4376	27.5982	27.7268	27.6818	26.5543	27.2903	27.1979	25.5085	24.6455	25.0821	27.2789	38517000	46112000	37008000	37725000	46085000	13718000	32315000	9312400	2395700	1576700	3726700	12031000	0.00703162	0.00749009	0.00656242	0.007586	0.00955424	0.00307533	0.00703647	0.00222875	0.00126322	0.000772049	0.00145498	0.00458962	AT4G28400.3	0.00716753	0.0054737	0.00201997	18.10.1.2.6	Protein metabolism	protein modification	dephosphorylation	AT4G28400.3	Protein phosphatase 2C family protein	plasma membrane	1.93506	+	1.55228
26.5285	26.9048	27.0114	24.3887	25.0628	24.6455	24.8921	26.3524	25.8768	24.3249	24.5352	25.8949	18618000	26170000	25018000	15165000	7031900	12234000	9639100	37118000	5995000	3549400	9059500	9427600	0.00339888	0.00425086	0.0044363	0.00304948	0.00145784	0.00274265	0.00209888	0.00888349	0.00316109	0.001738	0.00353703	0.00359647	AT4G29210.2	0.00378388	0.00379571	0.00300815	19.5.4.1	Protein metabolism	protein degradation	peptidase families	AT4G29210.2	?-glutamyl transpeptidase4	vacuole	1.05041		0
30.0422	29.5861	29.6835	29.8665	29.553	29.568	29.3938	29.2165	30.6834	29.001	30.4872	30.6407	216020000	176950000	187680000	155940000	153040000	200430000	127460000	109380000	171600000	66058000	195910000	126940000	0.0394364	0.0287424	0.0332802	0.0313575	0.0317279	0.0449328	0.0277539	0.026178	0.0904825	0.032346	0.0764875	0.0484255	AT4G29260.1	0.0332041	0.0326482	0.0619354	35.1	Not assigned	not assigned	not assigned	AT4G29260.1	HAD superfamily, subfamily IIIB acid phosphatase	extracellular	-0.408511		-0.770254
30.4708	30.7474	30.4777	30.3466	30.1168	30.8248	30.5964	30.5314	30.2813	29.9622	30.6338	29.9765	1183000000	1518200000	1252800000	1007800000	636420000	586210000	456420000	512490000	91463000	77705000	219980000	140580000	0.215967	0.246605	0.222152	0.202655	0.131941	0.131418	0.0993837	0.122655	0.0482273	0.0380491	0.085885	0.0536289	AT4G29350.1	0.221845	0.121349	0.0564476	20.2.2.3	Cell	cytoskeleton	microfilament network	AT4G29350.1	profilin 2	cytosol	0.297144		0.303876
26.3304	26.2273	26.0821	26.9826	25.3121	25.5662	25.6177	26.4418	26.197	24.6923	24.8062	27.1667	12057000	2722300	10540000	23691000	2147600	2016200	2166400	4917900	1369800	506000	10445000	10046000	0.00220111	0.00044219	0.001869	0.00476395	0.000445236	0.000451996	0.000471725	0.00117701	0.000722278	0.000247769	0.00407796	0.00383238	AT4G29490.1	0.00231906	0.000636491	0.0022201	18.14.2.3	Protein metabolism	protein modification	peptide maturation	AT4G29490.1	Metallopeptidase M24 family protein	peroxisome	0.690025		0.0188684
25.5244	25.5431	25.666	25.913	25.3279	25.1407	25.2171	25.5836	25.3566	25.1503	25.8384	25.8278	12552000	10892000	13361000	10199000	4569200	7925300	0	0	1263000	0	2301700	4287500	0.00229148	0.00176922	0.00236923	0.00205088	0.000947277	0.00177671	0	0	0.000665964	0	0.000898634	0.00163561	AT4G29520.1	0.0021202	0.000680997	0.000800052	35.2	Not assigned	not assigned	not assigned	AT4G29520.1	unknown protein	endoplasmic reticulum	0.118372		0
27.4637	26.7548	27.214	27.0342	27.449	27.2464	27.2503	27.6929	27.5862	27.117	27.2142	27.8503	30809000	24964000	31118000	29070000	32554000	4635200	34297000	27939000	11831000	16959000	19394000	26559000	0.00562446	0.00405497	0.00551798	0.00584559	0.00674902	0.00103913	0.00746804	0.00668667	0.00623834	0.00830416	0.00757184	0.0101318	AT4G29610.1	0.00526075	0.00548572	0.00806154	6.2.4.2	Nucleotide metabolism	nucleotide salvage	pyrimidines	AT4G29610.1	Cytidine/deoxycytidylate deaminase family protein	cytosol	-0.325264		-0.0323005
27.7917	27.2913	27.3899	27.7859	27.675	27.8243	27.6085	27.404	28.9816	27.7395	28.1572	28.6679	39777000	36249000	32861000	32288000	38378000	34510000	23615000	40085000	39383000	19881000	33795000	23064000	0.00726165	0.00588802	0.00582705	0.00649269	0.00795644	0.00773653	0.00514208	0.00959359	0.0207662	0.00973495	0.0131943	0.00879853	AT4G29680.1	0.00636735	0.00760716	0.0131235	35.2	Nucleotide metabolism	nucleotide phosphotransfer and pyrophosphatases	unknown	AT4G29680.1	Alkaline-phosphatase-like family protein	extracellular	-0.821833		-0.75858
30.1116	30.164	30.4074	29.8522	30.4032	29.3945	29.4896	30.3942	30.6522	28.95	29.8436	30.0826	64531000	77761000	68200000	49006000	59777000	46272000	41606000	52722000	24659000	16310000	38975000	11887000	0.0117807	0.0126309	0.0120935	0.00985446	0.0123928	0.0103734	0.00905955	0.012618	0.0130024	0.00798637	0.0152167	0.00453469	AT4G30160.4	0.0115899	0.0111109	0.010185	20.2.2.5	Cell	cytoskeleton	microfilament network	AT4G30160.4	villin 4	cytosol	0.251735		0.0383182
28.0905	27.7184	28.1425	27.7212	27.5263	26.6955	26.8083	26.8421	26.9579	26.8157	26.8125	26.4527	32492000	25907000	33905000	20864000	14202000	9479100	10948000	6188000	1839300	2004700	2540300	2273200	0.0059317	0.00420814	0.00601218	0.00419548	0.00294433	0.00212505	0.00238388	0.00148098	0.000969839	0.000981624	0.000991788	0.000867187	AT4G30310.2	0.00508688	0.00223356	0.00095261	2001-10-07	Coenzyme metabolism	FMN/FAD	ribitol kinase	AT4G30310.2	FGGY family of carbohydrate kinase	cytosol	1.15842	+	0.208341
29.9116	29.4945	29.2723	30.035	30.8621	30.2374	30.6931	29.8208	30.2651	29.7358	29.564	30.4613	224110000	170590000	169930000	186290000	364140000	268750000	424590000	146840000	86216000	96609000	91113000	176160000	0.0409133	0.0277094	0.0301327	0.0374605	0.0754927	0.060249	0.0924528	0.0351434	0.0454606	0.0473057	0.0355725	0.0672021	AT4G30530.1	0.034054	0.0658345	0.0488852	19.5.1.5	Secondary metabolism	glucosinolates	Phe to glucosinolate	AT4G30530.1	Gamma-glutamyl-peptidase	peroxisome	-0.328209		0.396809
26.0453	25.7893	25.9817	26.1105	25.5263	24.6236	24.44	25.9633	26.5335	25.0489	25.732	25.8729	18226000	15460000	0	15327000	4844400	8565200	14399000	8993200	0	4371600	9835600	2958500	0.00332732	0.00251121	0	0.00308206	0.00100433	0.00192017	0.00313533	0.00215235	0	0.0021406	0.00384003	0.00112862	AT4G30550.1	0.00223015	0.00205304	0.00177731	19.5.1.5	Secondary metabolism	glucosinolates	Phe to glucosinolate	AT4G30550.1	Gamma-glutamyl-peptidase	peroxisome	0.184896		0
27.5808	27.5616	27.3653	27.423	28.0635	26.83	27.1717	28.5496	27.3829	24.6091	27.3663	26.161	67141000	25166000	73950000	6588300	46911000	14196000	15054000	24770000	4252500	1852000	4675700	20833000	0.0122572	0.00408778	0.0131131	0.00132482	0.00972549	0.00318249	0.00327795	0.00592823	0.00224229	0.000906852	0.00182549	0.00794744	AT4G30810.1	0.00769573	0.00552854	0.00323052	19.5.2.2	Protein metabolism	protein degradation	peptidase families	AT4G30810.1	serine carboxypeptidase-like 29	extracellular	1.10285		1.27386
24.6207	24.3541	24.8239	24.6577	25.8911	26.0643	26.0777	25.2588	26.4968	26.3874	26.1915	25.4598	2595600	2454500	2510500	1901900	5557600	9360400	11132000	0	3775300	4702400	5211900	2561400	0.00047385	0.000398691	0.000445173	0.000382447	0.00115219	0.00209844	0.00242395	0	0.00199067	0.00230258	0.00203484	0.000977131	AT4G31140.1	0.00042504	0.00141864	0.0018263	50.3.2	Carbohydrate metabolism	carbohydrate handling	beta 1,3 glucan hydrolases	AT4G31140.1	O-Glycosyl hydrolases family 17 protein	plasma membrane	-1.51979	+	-0.310911
28.7038	28.9163	29.0644	29.0928	29.1979	28.5557	29.3046	28.8591	28.7999	28.6313	28.3601	28.9863	210260000	245670000	228750000	209220000	241800000	149960000	155830000	214360000	69414000	68120000	72238000	91860000	0.0383848	0.0399048	0.0405629	0.0420714	0.0501295	0.0336184	0.0339314	0.051303	0.0366011	0.0333557	0.0282033	0.035043	AT4G31310.1	0.040231	0.0422456	0.0333008	35.1	Not assigned	not assigned	not assigned	AT4G31310.1	AIG2-like (avirulence induced gene) family protein	cytosol	0.249876		0.284907
27.2889	26.5689	25.3505	27.9693	28.5544	26.5766	26.7563	28.8836	27.3644	27.244	25.3508	28.3198	48757000	22818000	10353000	62994000	136970000	39207000	28641000	118190000	14564000	8915700	3205300	48892000	0.00890102	0.00370639	0.00183584	0.0126673	0.0283963	0.00878951	0.00623647	0.0282866	0.00767941	0.00436567	0.00125142	0.0186515	AT4G31700.1	0.00677763	0.0179272	0.00798699	17.1.2.1.7	Protein metabolism	protein synthesis	cytosolic ribosome	AT4G31700.1	ribosomal protein S6	cytosol	-0.275325		0.622978
26.4237	26.7131	26.7652	26.7013	25.3107	26.5599	26.887	27.1411	26.9901	26.682	26.7965	24.8816	5788500	8409400	7790700	6297600	5515400	5674800	7288100	7217500	2925700	2681800	3847400	1154400	0.00105674	0.00136596	0.00138148	0.00126636	0.00114344	0.00127219	0.00158696	0.00172737	0.00154268	0.00131317	0.00150211	0.000440384	AT4G31880.1	0.00126764	0.00143249	0.00119959	13.3.5.3.2	Cell	cell cycle	sister chromatid separation	AT4G31880.1	Tudor/PWWP/MBT superfamily protein	nucleus	0.313257		0.137125
27.0291	26.9018	26.5473	26.034	24.7191	24.6333	24.8705	26.5136	24.3263	24.8438	24.5813	25.5424	20844000	30547000	26805000	12754000	7477500	7477500	9017900	0	2109900	3246300	4001400	1653000	0.00380526	0.00496183	0.00475318	0.00256466	0.00155022	0.00167632	0.00196361	0	0.00111252	0.00158959	0.00156223	0.000630592	AT4G32320.1	0.00402123	0.00129754	0.00122373	10.4.1.1	Redox	hydrogen peroxide removal	ascorbate-glutathione cycle	AT4G32320.1	ascorbate peroxidase 6	cytosol	1.8046	+	0
26.6691	26.6637	26.6604	27.4041	27.0106	27.4406	27.5414	26.8208	27.3808	26.8963	26.8109	28.3769	9442700	18434000	7159200	11177000	6028800	13242000	15927000	3798400	1733300	2023400	3156200	3974800	0.00172385	0.00299428	0.0012695	0.00224755	0.00124988	0.00296862	0.00346804	0.000909076	0.000913947	0.00099078	0.00123225	0.00151632	AT4G33090.1	0.00205879	0.0021489	0.00116332	19.5.5.6.5	Protein metabolism	protein degradation	peptidase families	AT4G33090.1	aminopeptidase M1	golgi	-0.516893		-0.162857
24.8359	26.7817	27.242	25.9992	25.0112	26.0296	26.3167	24.8303	25.8801	24.7131	25.1779	25.2666	11650000	20693000	25131000	8554700	0	34497000	37274000	0	0	0	0	0	0.00212681	0.00336122	0.00445634	0.00172024	0	0.00773361	0.00811627	0	0	0	0	0	AT4G33670.1	0.00291615	0.00396247	0	10.3.1.7	Redox	ascorbate biosynthesis	L-galactose dehydrogenase	AT4G33670.1	NAD(P)-linked oxidoreductase superfamily protein	peroxisome	0.955274		0.287532
27.1923	27.4771	27.143	27.8396	28.6353	28.4076	28.9098	27.7187	29.0437	28.3929	28.3848	29.2595	27416000	30370000	19296000	26022000	108230000	72692000	104080000	41589000	33223000	29553000	31172000	56948000	0.00500504	0.00493308	0.00342165	0.00523268	0.022438	0.0162963	0.022663	0.00995354	0.0175181	0.014471	0.0121702	0.0217247	AT4G34050.1	0.00464811	0.0178377	0.016471	21.6.1.4	Cell	cell wall	lignin	AT4G34050.1	S-adenosyl-L-methionine-dependent methyltransferases superfamily protein	cytosol	-1.35724	+	-0.352375
27.0421	26.9516	27.366	26.467	25.4776	26.557	26.7624	25.8092	23.9815	26.3083	24.9546	27.1414	59509000	47782000	54758000	16510000	2364000	19582000	20265000	4293700	2838900	2905600	3272800	7188300	0.0108639	0.00776135	0.00970993	0.00331994	0.000490099	0.00438994	0.00441263	0.00102762	0.00149692	0.00142276	0.00127777	0.00274222	AT4G34215.2	0.00791378	0.00258007	0.00173492	35.1	Not assigned	not assigned	not assigned	AT4G34215.2	unkown protein (DUF303)	cytosol	1.36022		0.555101
25.7171	24.5359	25.2326	26.0292	26.1686	25.8947	25.7366	26.7042	26.2049	24.9959	25.2558	26.5378	2410300	0	2545400	2090800	5368600	2832400	3191400	2215100	680780	646100	1227500	3960400	0.000440022	0	0.000451361	0.000420432	0.00111301	0.000634974	0.000694915	0.000530142	0.000358967	0.00031637	0.000479243	0.00151083	AT4G34450.1	0.000327954	0.000743259	0.000666351	22.3.1.4.2	Vesicle trafficking	coat protein I (COPI) coatomer machinery	coat protein complex	AT4G34450.1	coatomer gamma-2 subunit, putative / gamma-2 coat protein, putative / gamma-2 COP, putative	golgi	-0.369929		0.377387
25.8775	24.6395	25.0505	24.729	28.1211	28.2065	27.8153	25.2822	27.4959	27.7093	25.8286	28.8414	0	0	0	0	40115000	49205000	40538000	0	3428300	3113800	1533300	11121000	0	0	0	0	0.00831655	0.0110309	0.00882699	0	0.0018077	0.00152471	0.000598634	0.00424247	AT4G34490.1	0	0.00704361	0.00204338	20.2.3.2	Cell	cytoskeleton	microfilament network	AT4G34490.1	cyclase associated protein 1	cytosol	-2.3947	+	-0.112538
28.464	28.6033	28.1558	27.2037	24.8378	28.3052	27.8641	27.0651	24.6967	25.5239	26.5048	26.133	102500000	131530000	79812000	35151000	36691000	110170000	59965000	29865000	4157000	4785800	19142000	3991100	0.0187123	0.0213648	0.0141526	0.0070684	0.0076067	0.0246982	0.0130571	0.00714763	0.00219193	0.00234342	0.00747345	0.00152254	AT4G34870.1	0.0153245	0.0131274	0.00338284	18.13.5.1	Protein metabolism	protein modification	protein folding and quality control	AT4G34870.1	rotamase cyclophilin 5	cytosol	2.39214	+	1.30347
27.1912	26.9938	27.1394	27.0541	27.1125	27.0351	26.8813	26.7614	27.3438	26.253	26.8042	26.9638	41448000	47468000	38294000	29846000	24000000	12244000	14164000	19368000	4455200	1286200	3606200	2639800	0.0075667	0.00771035	0.00679046	0.00600164	0.00497563	0.00274489	0.00308416	0.00463537	0.00234917	0.000629802	0.00140794	0.00100704	AT4G34920.1	0.00701729	0.00386001	0.00134849	35.2	Not assigned	not assigned	not assigned	AT4G34920.1	PLC-like phosphodiesterases superfamily protein	cytosol	0.253442		0.106391
32.0527	32.017	32.7015	32.2985	32.0752	31.1389	31.4541	32.5961	30.6249	31.8417	30.8626	31.2844	559570000	598390000	789140000	499720000	542340000	266040000	356330000	589090000	83958000	240290000	129350000	135510000	0.102154	0.097198	0.139934	0.100487	0.112437	0.0596414	0.0775895	0.140988	0.04427	0.117661	0.0505011	0.0516948	AT4G35090.2	0.109943	0.0976638	0.0660316	36932	Redox	enzymatic reactive oxygen species scavengers	catalase	AT4G35090.2	catalase 2	peroxisome	1.11403	+	0.662669
28.0068	28.7099	28.4391	28.2751	28.3814	28.119	27.4744	28.29	28.102	27.6686	27.5489	28.4218	62009000	117410000	74900000	88424000	87816000	41920000	31039000	49284000	17309000	11375000	16415000	34296000	0.0113203	0.0190712	0.0132816	0.0177809	0.0182058	0.00939772	0.00675862	0.0117952	0.00912682	0.0055699	0.00640877	0.0130833	AT4G35220.1	0.0153635	0.0115393	0.00854721	35.2	DNA	not assigned	unknown	AT4G35220.1	Cyclase family protein	extracellular	0.422389		0.130852
25.6231	24.8826	25.748	25.8777	25.6853	24.9496	25.3783	25.8298	25.0095	25.8179	26.086	26.2885	3600800	2934400	3660700	3380500	4427900	4051200	2977100	4177100	1815700	1240800	632540	6091200	0.000657358	0.000476642	0.000649131	0.000679774	0.000917983	0.000908207	0.000648252	0.00099971	0.000957395	0.000607571	0.000246957	0.00232369	AT4G35470.2	0.000615726	0.000868538	0.0010339	35.1	Signalling	receptor kinases	unknown	AT4G35470.2	plant intracellular ras group-related LRR 4	plasma membrane	-0.267613		-0.339727
27.418	27.1319	27.2814	27.7557	26.577	26.9744	27.2206	27.5286	27.4672	24.4299	27.0481	24.7632	12075000	10166000	10464000	11584000	12346000	13398000	13656000	10204000	2780200	1654800	2940800	1346700	0.0022044	0.00165129	0.00185552	0.00232939	0.00255955	0.00300359	0.00297354	0.00244214	0.00146596	0.000810291	0.00114815	0.000513743	AT4G35830.1	0.00201015	0.0027447	0.000984538	37317	Cellular respiration	TCA cycle	aconitase	AT4G35830.1	aconitase 1	cytosol,mitochondrion	1.46965		1.14806
29.4222	29.0748	29.2636	29.4745	29.0411	28.1252	29.0688	28.8919	29.002	28.9587	28.7754	29.1646	70777000	84702000	71957000	66348000	48149000	50975000	63118000	16224000	33582000	16054000	23419000	41445000	0.012921	0.0137584	0.0127597	0.0133417	0.00998215	0.0114277	0.0137437	0.00388291	0.0177074	0.00786102	0.00914329	0.0158106	AT4G36195.3	0.0131952	0.00975911	0.0126306	19.5.2.9	Protein metabolism	protein degradation	peptidase families	AT4G36195.3	Serine carboxypeptidase S28 family protein	extracellular	0.333595	+	-0.193427
27.8545	28.7011	28.5462	28.3095	27.69	28.5406	28.5424	28.582	28.7648	28.34	28.8466	28.2817	28196000	68557000	61695000	25614000	19151000	43494000	33345000	28151000	15334000	15539000	14421000	21556000	0.00514743	0.0111359	0.01094	0.00515064	0.00397034	0.00975058	0.00726075	0.00673741	0.00808542	0.00760884	0.00563027	0.00822325	AT4G36760.3	0.00809349	0.00692977	0.00738695	50.3.4	Not assigned	not assigned	hydrolase acting on peptide bond (peptidase)	AT4G36760.3	aminopeptidase P1	peroxisome	-0.205446		-0.219498
30.8504	30.447	30.7796	30.9255	30.8897	31.0712	31.2917	31.093	31.1401	31.2001	30.7461	31.7762	241980000	234220000	228960000	232410000	155090000	352420000	440140000	98179000	180200000	136410000	111980000	179930000	0.0441756	0.0380449	0.0406002	0.0467346	0.0321529	0.0790063	0.0958388	0.0234973	0.0950172	0.0667947	0.0437194	0.0686403	AT4G37550.1	0.0423888	0.0576238	0.0685429	35.2	Not assigned	not assigned	not assigned	AT4G37550.1	Acetamidase/Formamidase family protein	cytosol	-0.464999		-0.129235
27.6356	28.46	28.2215	28.1073	28.1654	27.5386	28.3747	24.9484	28.2014	28.2213	28.0135	28.3876	17358000	66257000	48711000	38615000	16219000	24457000	40299000	1221000	13894000	17432000	20679000	25127000	0.00316886	0.0107623	0.00863765	0.00776497	0.00336249	0.00548282	0.00877495	0.000292223	0.00732613	0.00853577	0.00807353	0.00958553	AT4G37560.1	0.00758344	0.00447812	0.00838024	35.2	Not assigned	not assigned	not assigned	AT4G37560.1	Acetamidase/Formamidase family protein	cytosol	-0.099843		-0.949197
30.2423	30.0116	30.1659	30.3358	29.4707	29.7621	29.5171	29.8727	29.8963	29.2123	29.7406	29.3403	170780000	185070000	135390000	112240000	165090000	114350000	85485000	86360000	18466000	20215000	48160000	31214000	0.0311774	0.0300614	0.0240079	0.02257	0.0342261	0.0256352	0.018614	0.0206686	0.00973689	0.0098985	0.0188027	0.0119076	AT4G38220.1	0.0269542	0.024786	0.0125864	50.3.5	Protein metabolism	protein degradation	metalloprotease	AT4G38220.1	Peptidase M20/M25/M40 family protein	plasma membrane	0.641533	+	0.10827
27.0699	27.0015	27.0675	27.4131	27.9715	27.7046	27.6204	27.0067	27.9787	28.7054	28.5671	27.6565	11109000	9180400	8247500	12113000	28407000	17657000	20828000	4635700	12883000	20151000	26853000	10241000	0.00202805	0.0014912	0.00146248	0.00243576	0.00588928	0.00395839	0.00453522	0.00110947	0.00679304	0.00986716	0.010484	0.00390677	AT4G38710.1	0.00185437	0.00387309	0.00776274	35.1	Not assigned	not assigned	not assigned	AT4G38710.1	glycine-rich protein	nucleus	-1.0889	+	-0.651108
30.2214	30.7515	30.4859	30.12	30.088	30.493	29.7786	29.2257	28.7946	30.6354	29.6175	28.6662	420300000	740320000	478190000	254470000	261020000	324400000	263670000	112390000	38185000	148880000	92635000	52107000	0.0767295	0.120252	0.0847947	0.0511706	0.0541141	0.0727247	0.0574131	0.0268984	0.0201345	0.0729007	0.0361667	0.0198779	AT4G38740.1	0.0832367	0.0527876	0.03727	18.13.5.1	Protein metabolism	protein modification	protein folding and quality control	AT4G38740.1	rotamase CYP 1	cytosol	0.966248		0.467877
26.5892	26.5083	27.1728	26.3533	28.3103	27.2693	27.4588	27.2417	27.1808	25.3677	27.6622	27.817	22614000	26043000	39870000	18427000	89021000	35340000	33869000	21349000	5678300	3320200	10289000	13873000	0.00412839	0.00423023	0.00706992	0.00370543	0.0184556	0.0079226	0.00737484	0.00510948	0.0029941	0.00162577	0.00401705	0.00529232	AT4G39150.3	0.00478349	0.00971564	0.00348231	35.1	Stress	abiotic stress	heat	AT4G39150.3	DNAJ heat shock N-terminal domain-containing protein	cytosol	-0.351027		0.563099
32.2915	32.3505	32.4475	31.9195	31.3494	31.7333	31.7012	32.9696	30.5583	30.4855	31.3517	32.1757	1046100000	1745000000	1538500000	1087200000	980720000	793890000	835700000	2214100000	74953000	187010000	423520000	545500000	0.190975	0.283445	0.272813	0.218622	0.203321	0.177976	0.18197	0.529903	0.0395218	0.0915715	0.165351	0.208099	AT4G39260.1	0.241464	0.273293	0.126136	35.1	Not assigned	not assigned	not assigned	AT4G39260.1	cold, circadian rhythm, and RNA binding 1	nucleus	1.10946		0.795592
26.9014	26.6622	26.0128	27.1182	25.8782	26.718	27.0832	26.2124	25.8927	25.897	26.3926	27.6083	35839000	40573000	23925000	34482000	14174000	37472000	53044000	18293000	3759000	4030400	10372000	26241000	0.00654273	0.00659038	0.00424248	0.00693388	0.00293852	0.00840056	0.0115501	0.00437809	0.00198207	0.00197353	0.00404945	0.0100105	AT5G01750.1	0.00607737	0.00681682	0.00450389	1900-02-04 02:24:00	Not assigned	not assigned	not assigned	AT5G01750.1	unkown protein (DUF567)	golgi	0.225988		0.0253229
33.6094	33.6821	33.5196	33.6109	33.3503	34.0688	33.8627	33.9749	34.0293	33.7973	34.0076	34.0029	3307000000	3634500000	3305600000	2293200000	2565700000	3934600000	3635100000	2369600000	1372200000	1180400000	1705500000	1698500000	0.603722	0.590361	0.586163	0.461132	0.531915	0.882067	0.791529	0.567119	0.723544	0.577996	0.665864	0.647949	AT5G02240.1	0.560345	0.693158	0.653838	35.1	Not assigned	not assigned	not assigned	AT5G02240.1	NAD(P)-binding Rossmann-fold superfamily protein	cytosol	-0.353792	+	-0.145101
27.3006	26.8076	27.7565	27.1308	26.3139	24.3745	25.3295	26.8354	25.193	24.5977	25.7218	26.162	14488000	12596000	17163000	10008000	3268400	0	7448700	1198000	0	0	0	0	0.00264491	0.002046	0.00304342	0.00201248	0.000677598	0	0.00162193	0.000286719	0	0	0	0	AT5G02490.1	0.0024367	0.000646561	0	26.3.2.3.1	Stress	abiotic stress	temperature	AT5G02490.1	Heat shock protein 70 (Hsp 70) family protein	cytosol	1.83022	+	0
33.3766	33.3356	33.5109	33.8677	33.7907	33.334	33.4203	33.9616	34.1799	33.7247	33.8854	34.0754	940270000	949300000	823880000	1006600000	1165700000	541300000	653900000	1181600000	728780000	427120000	790010000	883640000	0.171655	0.154197	0.146094	0.202414	0.24167	0.12135	0.142384	0.282794	0.384276	0.209144	0.308437	0.337094	AT5G02500.1	0.16859	0.19705	0.309738	26.3.2.3.1	Stress	abiotic stress	temperature	AT5G02500.1	heat shock cognate protein 70-1	cytosol	-0.443649	+	-0.33967
28.3111	28.3555	28.618	27.9333	27.7387	27.7277	27.8585	28.8276	25.5408	24.2851	26.2398	28.3871	121670000	123140000	141620000	74916000	58402000	55916000	67436000	54540000	1320600	1700000	3855500	22470000	0.0222119	0.0200019	0.0251127	0.0150646	0.0121078	0.0125354	0.0146839	0.0130531	0.000696336	0.000832424	0.00150527	0.00857193	AT5G02530.2	0.0205978	0.0130951	0.00290149	16.9.1.1.2	RNA	RNA processing	messenger ribonucleoprotein particle (mRNP)	AT5G02530.2	RNA-binding (RRM/RBD/RNP motifs) family protein	nucleus	2.19129		1.92495
32.5039	32.4042	32.3878	32.5176	32.7326	32.5891	32.2705	32.828	32.8716	32.3177	32.7924	33.0418	1035500000	1151300000	1019500000	1144200000	943050000	951980000	784740000	1008500000	518290000	343660000	642310000	740720000	0.18904	0.187009	0.180782	0.230084	0.195511	0.213417	0.170874	0.241365	0.273288	0.168277	0.250772	0.282572	AT5G02790.1	0.196728	0.205292	0.243727	18.12.1.3	Protein metabolism	protein modification	S-glutathionylation and deglutathionylation	AT5G02790.1	Glutathione S-transferase family protein	cytosol	-0.302477		-0.150828
26.8667	26.0965	25.2146	27.4949	27.1036	26.6065	26.1609	26.9121	26.7363	26.9375	26.0895	26.7334	19026000	13339000	2665100	32967000	31255000	9630800	10352000	20170000	6203800	10763000	4308300	6758400	0.00347337	0.00216669	0.000472587	0.00662923	0.00647972	0.00215905	0.00225411	0.00482731	0.00327118	0.00527022	0.00168205	0.00257822	AT5G02870.2	0.00318547	0.00393005	0.00320042	17.1.1.1.2	Protein metabolism	protein synthesis	cytosolic ribosome	AT5G02870.2	Ribosomal protein L4/L1 family	cytosol	-0.206023		0.0715895
27.7682	28.3073	28.4705	27.5808	25.0791	25.7744	25.5635	27.6476	25.3703	25.9113	25.3132	24.5833	44804000	68685000	67390000	33359000	6006700	1684600	1711300	29338000	3443000	3713400	3688000	0	0.00817937	0.0111567	0.0119499	0.00670805	0.0012453	0.000377657	0.000372629	0.0070215	0.00181545	0.00181831	0.00143988	0	AT5G03300.1	0.0094985	0.00225427	0.00126841	6.1.4.3	Nucleotide metabolism	nucleotide salvage	purines	AT5G03300.1	adenosine kinase 2	cytosol	2.73721	+	0.721671
26.7283	26.6048	26.6356	26.6327	24.5431	24.7306	25.3781	25.7477	25.691	24.3674	24.9528	25.9564	18578000	15228000	19631000	23076000	9154300	6633400	8736700	7805700	2356900	1087500	2152000	7887900	0.00339158	0.00247352	0.00348105	0.00464028	0.00189785	0.00148709	0.00190238	0.00186815	0.00124276	0.000532506	0.000840188	0.0030091	AT5G03740.1	0.00349661	0.00178887	0.00140614	12.3.2.2	DNA	histone	histone modifications	AT5G03740.1	histone deacetylase 2C	nucleus	1.40849	+	-0.141994
24.8074	24.8983	25.1854	26.717	25.5306	24.7493	25.0851	24.6212	25.7952	25.3144	25.2452	25.7495	1333400	3337700	4035100	8160900	0	0	0	1402500	0	0	0	0	0.000243424	0.000542151	0.000715521	0.00164105	0	0	0	0.000335662	0	0	0	0	AT5G04230.1	0.000785536	8.39155e-05	0	9.2.1.1	Secondary metabolism	flavonoids	p-coumaroyl-CoA synthesis	AT5G04230.1	Phenylalanine ammonia lyase	plasma membrane	-0.124026		0
25.9288	24.2101	25.4058	25.0149	25.4231	25.8378	26.1871	26.7371	25.5057	26.1064	23.6152	25.2294	0	5002900	0	0	8599500	7743800	10497000	17637000	0	0	1041600	3537700	0	0.000812634	0	0	0.00178283	0.00173602	0.00228568	0.00422108	0	0	0.000406663	0.00134957	AT5G04280.1	0.000203158	0.0025064	0.000439059	35.1	Not assigned	not assigned	not assigned	AT5G04280.1	RNA-binding (RRM/RBD/RNP motifs) family protein with retrovirus zinc finger-like domain	nucleus	0		0.93211
27.0301	26.5996	26.8104	26.1268	26.6137	27.5278	26.4177	26.7341	27.8031	26.2797	27.3429	26.5514	18088000	12770000	16244000	8700600	15123000	22432000	17069000	6747400	5556400	2954700	7221800	4384200	0.00330213	0.00207426	0.00288046	0.00174958	0.00313527	0.00502886	0.00371671	0.00161486	0.00292982	0.0014468	0.00281955	0.0016725	AT5G04420.3	0.00250161	0.00337392	0.00221717	35.1	Not assigned	not assigned	galactose oxidase/kelch repeat superfamily protein	AT5G04420.3	Galactose oxidase/kelch repeat superfamily protein	cytosol	-0.352523		-0.170927
25.2193	25.1412	25.2756	25.7795	25.6161	26.1711	25.7641	24.9216	24.4464	26.4056	25.3348	26.3436	7830600	0	8410700	14331000	7581500	7727400	10501000	11971000	0	0	0	0	0.00142955	0	0.00149142	0.00288178	0.00157178	0.00173235	0.00228655	0.00286503	0	0	0	0	AT5G05270.2	0.00145069	0.00211393	0	35.1	Secondary metabolism	flavonoids	chalcones	AT5G05270.2	Chalcone-flavanone isomerase family protein	cytosol	-0.278701		-0.0143685
25.6128	26.26	25.8844	24.2615	24.8632	26.2394	24.5708	26.5532	24.4278	24.9156	24.3301	25.533	5354100	12270000	6046700	2365500	0	0	0	0	2644200	2141200	4142200	1500300	0.000977439	0.00199305	0.00107223	0.000475671	0	0	0	0	0.00139425	0.00104846	0.0016172	0.000572339	AT5G05480.1	0.0011296	0	0.00115806	35.1	Not assigned	not assigned	not assigned	AT5G05480.1	Peptide-N4-(N-acetyl-beta-glucosaminyl)asparagine amidase A protein	extracellular	0.703086		0
30.1946	29.8988	30.0477	30.2012	30.3626	30.6546	30.7245	30.5745	30.616	30.1322	30.6465	30.5375	256230000	177060000	217960000	184140000	260600000	319530000	456480000	114760000	155870000	120000000	193750000	150450000	0.0467771	0.0287603	0.0386496	0.0370281	0.054027	0.0716329	0.0993968	0.0274656	0.0821883	0.0587593	0.0756442	0.0573941	AT5G06060.1	0.0378038	0.0631306	0.0684965	50.1.1	Not assigned	not assigned	oxidoreductase acting on CH-OH group of donor	AT5G06060.1	NAD(P)-binding Rossmann-fold superfamily protein	cytosol	-0.397497	+	0.0960307
28.9479	28.258	28.7221	29.3294	28.4602	28.2399	27.7764	29.3384	27.6079	27.3178	28.0056	28.8435	24936000	13613000	14548000	25990000	21208000	10220000	10117000	30351000	3651300	2718400	7279700	12339000	0.00455229	0.00221119	0.00257971	0.00522625	0.0043968	0.00229114	0.00220294	0.00726394	0.00192528	0.00133109	0.00284215	0.00470712	AT5G06600.2	0.00364236	0.0040387	0.00270141	19.5.1.6	Protein metabolism	protein degradation	peptidase families	AT5G06600.2	ubiquitin-specific protease 12	cytosol	0.87066		0.510056
25.0728	24.8559	25.3402	25.7596	26.3327	25.4775	24.9076	25.7352	25.3338	24.4393	25.3748	25.6965	2159700	1837900	2309200	1332600	1956700	873020	1351400	729250	0	0	0	0	0.000394272	0.000298535	0.000409477	0.000267968	0.000405659	0.000195716	0.000294262	0.000174532	0	0	0	0	AT5G07350.1	0.000342563	0.000267542	0	16.9.3.1	RNA	RNA processing	messenger ribonucleoprotein particle (mRNP)	AT5G07350.1	TUDOR-SN protein 1	nucleus	0.0460339		0
27.9828	27.8178	27.5168	28.3912	28.5359	29.1198	28.5911	24.9243	27.9937	27.7577	27.9738	28.4499	86667000	112540000	83873000	100210000	153870000	161430000	190060000	54100000	38405000	18926000	51785000	52186000	0.0158218	0.0182802	0.0148727	0.0201509	0.0319	0.0361897	0.0413848	0.0129478	0.0202505	0.00926733	0.020218	0.0199081	AT5G07460.1	0.0172814	0.0306056	0.017411	50.1.8	Not assigned	not assigned	oxidoreductase acting on sulfur group of donor	AT5G07460.1	peptidemethionine sulfoxide reductase 2	nucleus	-0.116659		-0.251016
28.8359	28.7338	29.1821	28.2923	28.9893	29.0747	28.837	28.9151	28.7239	28.2989	28.6681	28.7675	136120000	151210000	166940000	85503000	208350000	210620000	193300000	150010000	50509000	40653000	83588000	52144000	0.0248499	0.0245614	0.0296025	0.0171935	0.0431947	0.0472173	0.0420903	0.0359021	0.0266328	0.0199062	0.0326346	0.0198921	AT5G07470.1	0.0240518	0.0421011	0.0247664	50.1.8	Protein metabolism	protein handling	protein postranslational modification	AT5G07470.1	peptidemethionine sulfoxide reductase 3	nucleus	0.146419		0.339425
27.5906	27.3301	27.5129	27.5134	25.6053	26.796	26.9673	28.0065	25.3393	25.1051	26.2952	25.3992	47932000	44631000	53461000	43387000	15512000	25808000	25159000	51586000	8967100	5402800	12571000	16690000	0.00875041	0.00724953	0.00947994	0.00872455	0.00321591	0.00578569	0.00547828	0.0123461	0.00472824	0.00264554	0.00490799	0.00636695	AT5G08080.4	0.00855111	0.00670651	0.00466218	22.8.1.1	Vesicle trafficking	SNARE target membrane recognition and fusion complexes	Qa-type SNARE components	AT5G08080.4	syntaxin of plants 132	plasma membrane	1.95204	+	1.30909
27.5171	27.1501	27.3492	27.0265	27.1047	27.1073	26.9612	27.099	26.5931	24.5874	27.0654	26.5738	38739000	31287000	34814000	21271000	24730000	21686000	21305000	14482000	4085800	1362600	9694300	2990100	0.00707215	0.00508203	0.00617337	0.00427732	0.00512697	0.00486162	0.00463908	0.00346599	0.00215439	0.000667212	0.00378487	0.00114067	AT5G09620.2	0.00565122	0.00452342	0.00193679	35.2	Not assigned	not assigned	not assigned	AT5G09620.2	Octicosapeptide/Phox/Bem1p family protein	nucleus	1.05582		0.86315
27.991	27.6972	27.7944	27.9178	27.7159	27.8586	28.3284	28.0605	28.0231	27.5633	27.8347	27.8729	47266000	44624000	42042000	40461000	28877000	32042000	53563000	29349000	20996000	13119000	20935000	22010000	0.00862883	0.00724839	0.00745507	0.00813617	0.00598672	0.00718325	0.0116631	0.00702413	0.0110709	0.00642386	0.00817348	0.00839644	AT5G10010.1	0.00786712	0.00796431	0.00851618	35.1	Not assigned	not assigned	not assigned	AT5G10010.1	unknown protein	nucleus	0.0265794		0.167397
24.8552	24.1732	24.2511	24.4237	28.6413	28.4993	28.5979	28.6791	27.9815	28.2275	27.117	28.6757	8663800	7931700	37462000	16504000	127650000	121580000	137760000	135400000	9184400	20454000	15706000	55385000	0.00158165	0.00128837	0.00664292	0.00331874	0.0264641	0.0272561	0.0299967	0.0324054	0.00484282	0.0100155	0.00613196	0.0211284	AT5G10360.1	0.00320792	0.0290306	0.0105297	17.1.2.1.7	Protein metabolism	protein synthesis	cytosolic ribosome	AT5G10360.1	Ribosomal protein S6e	cytosol	-3.57464	+	0.603971
30.3192	29.7068	30.0956	30.3819	31.382	31.34	31.3324	30.5348	30.109	30.4946	30.5197	30.6975	257700000	208050000	216230000	242950000	515300000	443820000	414710000	305530000	86606000	117800000	143070000	149100000	0.0470454	0.0337941	0.0383428	0.048854	0.106831	0.0994965	0.0903015	0.0731229	0.0456662	0.0576821	0.0558576	0.0568791	AT5G10450.2	0.0420091	0.0924379	0.0540213	35.1	Not assigned	not assigned	not assigned	AT5G10450.2	G-box regulating factor 6	cytosol	-0.329341		0.692108
25.86	26.2092	25.7643	25.5091	26.0502	26.1063	25.8061	26.0873	24.6437	25.7322	24.838	26.2181	10173000	16485000	12003000	6810600	11402000	3331400	9052700	8578200	1684800	1311700	1958300	0	0.00185717	0.0026777	0.00212842	0.00136952	0.00236384	0.000746841	0.00197119	0.00205303	0.000888374	0.000642288	0.000764563	0	AT5G11170.2	0.0020082	0.00178372	0.000573806	16.9.1.1.3	RNA	RNA processing	messenger ribonucleoprotein particle (mRNP)	AT5G11170.2	DEAD/DEAH box RNA helicase family protein	nucleus	0.477658		0.654508
28.9349	28.4878	29.0276	29.0838	29.0252	29.1387	29.119	28.8711	28.5101	28.6674	28.9554	29.5518	40161000	46587000	57179000	49841000	70131000	106420000	85541000	43525000	24935000	25323000	41528000	42659000	0.00733175	0.00756724	0.0101392	0.0100224	0.0145394	0.0238575	0.0186262	0.0104169	0.0131479	0.0123997	0.0162134	0.0162737	AT5G11330.1	0.00876515	0.01686	0.0145087	35.2	Not assigned	not assigned	oxidases - copper, flavone etc	AT5G11330.1	FAD/NAD(P)-binding oxidoreductase family protein	extracellular	-0.0376067		0.117388
26.246	26.7665	27.2413	25.8411	26.8342	26.1472	24.9297	24.7661	25.6413	26.2581	25.538	25.6816	34023000	39844000	42655000	24968000	17245000	0	0	24543000	0	0	0	0	0.0062112	0.00647196	0.00756377	0.00502074	0.0035752	0	0	0.00587391	0	0	0	0	AT5G11950.3	0.00631692	0.00236228	0	11.4.1.2	Hormone metabolism	cytokinin	synthesis	AT5G11950.3	Putative lysine decarboxylase family protein	cytosol	0.743957		-0.110435
25.7762	25.2393	25.5088	25.1613	24.2047	24.2054	23.5768	26.1265	24.8998	25.6491	25.3913	24.5868	6638300	11767000	11429000	17282000	6157300	4719100	4742000	20248000	2363500	0	3754900	3673100	0.00121188	0.00191134	0.00202664	0.00347518	0.00127652	0.00105794	0.00103255	0.00484598	0.00124624	0	0.00146599	0.00140123	AT5G12110.1	0.00215626	0.00205325	0.00102837	17.4.2.1	Protein metabolism	protein synthesis	translation elongation	AT5G12110.1	Glutathione S-transferase, C-terminal-like;Translation elongation factor EF1B/ribosomal protein S6	cytosol	0.289654		-0.603362
31.7688	31.8491	31.6661	31.8532	31.318	31.6063	31.3695	31.6452	32.4799	31.6927	32.0213	32.122	239630000	250570000	203170000	225030000	140620000	164120000	145010000	133970000	146270000	105010000	169270000	144160000	0.0437466	0.0407007	0.036027	0.0452506	0.029153	0.0367928	0.0315754	0.0320632	0.0771263	0.0514193	0.0660867	0.0549946	AT5G13980.2	0.0414312	0.0323961	0.0624067	50.3.2	Protein metabolism	protein handling	gluco-, galacto- and mannosidases	AT5G13980.2	Glycosyl hydrolase family 38 protein	vacuole	-0.29465		-0.594228
24.8142	25.4038	25.3401	25.3747	25.7425	24.4847	25.2944	26.3201	25.4957	25.5856	25.1575	25.1164	4195500	7101100	5369400	4217900	10766000	0	0	6559000	0	0	0	0	0.000765926	0.00115345	0.000952125	0.000848164	0.00223198	0	0	0.00156977	0	0	0	0	AT5G14540.1	0.000929916	0.000950439	0	35.2	RNA	RNA regulation of transcription	Trihelix, Triple-Helix transcription factor family	AT5G14540.1	unkown protein (DUF1421)	nucleus	-0.105578		0
28.152	27.5061	23.7501	24.8266	28.3399	27.8684	28.4652	27.9886	28.5374	27.5537	28.3247	25.9044	84030000	66296000	52133000	59956000	140230000	60174000	96915000	103900000	43097000	21099000	53551000	123520000	0.0153404	0.0107686	0.00924445	0.0120564	0.0290722	0.0134899	0.0211029	0.0248665	0.0227245	0.0103314	0.0209075	0.0471208	AT5G15350.1	0.0118525	0.0221329	0.025271	35.1	Not assigned	not assigned	plastocyanin-like	AT5G15350.1	early nodulin-like protein 17	plasma membrane	-1.52134		0.585488
27.9397	28.1426	27.3731	27.9033	26.9485	27.7504	28.2666	25.2656	27.4658	28.0366	27.0118	27.2869	21136000	34721000	17529000	18374000	26127000	30370000	31504000	13910000	7498700	16324000	10378000	12036000	0.00385857	0.00563982	0.00310832	0.00369477	0.00541659	0.00680841	0.00685987	0.0033291	0.00395397	0.00799323	0.0040518	0.00459153	AT5G15650.1	0.00407537	0.00560349	0.00514763	3.8.7.3	Carbohydrate metabolism	nucleotide sugar biosynthesis	UDP-L-arabinose synthesis	AT5G15650.1	reversibly glycosylated polypeptide 2	golgi	0.389418		-0.392493
30.3662	30.9799	29.0934	29.5754	25.6429	25.3787	25.0335	25.6377	23.5458	26.3913	25.3623	25.8683	869160000	2102100000	419410000	425280000	85986000	85149000	62125000	6449100	0	0	0	0	0.158673	0.341449	0.0743716	0.0855182	0.0178264	0.0190889	0.0135275	0.00154347	0	0	0	0	AT5G15970.1	0.165003	0.0129966	0	35.2	Not assigned	not assigned	not assigned	AT5G15970.1	stress-responsive protein (KIN2) / stress-induced protein (KIN2) / cold-responsive protein (COR6.6) / cold-regulated protein (COR6.6)	cytosol	4.71179	+	0
29.1244	28.7564	29.0183	29.3121	29.7083	29.9577	30.2164	29.7709	29.9826	29.8576	30.0097	29.774	74365000	56845000	58337000	64201000	239930000	154000000	266630000	244270000	42653000	41468000	62018000	75275000	0.013576	0.00923348	0.0103446	0.01291	0.0497418	0.0345241	0.0580577	0.0584614	0.0224904	0.0203053	0.0242132	0.0287161	AT5G16050.2	0.011516	0.0501962	0.0239312	35.1	Not assigned	not assigned	not assigned	AT5G16050.2	general regulatory factor 5	cytosol	-0.853197	+	0.00733614
28.0576	28.1926	28.4441	28.3931	25.9465	24.8447	25.0453	28.3283	28.1807	27.97	27.7524	28.2537	82687000	103900000	110250000	95327000	98511000	69873000	83122000	73892000	30129000	30319000	37529000	41198000	0.0150952	0.0168767	0.01955	0.019169	0.0204231	0.0156643	0.0180995	0.0176847	0.0158866	0.014846	0.0146521	0.0157163	AT5G16450.2	0.0176727	0.0179679	0.0152753	35.1	Carbohydrate metabolism	C1-metabolism	unknown	AT5G16450.2	Ribonuclease E inhibitor RraA/Dimethylmenaquinone methyltransferase	cytosol	0.232646		-1.998
27.7049	27.3154	27.1407	27.8784	27.4687	27.6693	27.5748	28.0403	27.6853	26.6626	27.2857	27.7127	15582000	12784000	8757600	14310000	13208000	13186000	18514000	13738000	2495700	1234700	2742000	3887200	0.00284463	0.00207654	0.00155294	0.00287755	0.00273825	0.00295607	0.00403135	0.00328793	0.00131595	0.000604585	0.00107054	0.0014829	AT5G16730.1	0.00233791	0.0032534	0.00111849	35.1	Not assigned	not assigned	not assigned	AT5G16730.1	Plant unkown protein (DUF827)	cytosol	0.173288		0.351676
26.3451	25.9794	26.2948	25.9693	25.574	26.6313	26.6415	24.903	26.0332	25.5648	25.0185	25.0714	13007000	16622000	8558700	14209000	16020000	6852800	7568900	11373000	0	0	0	0	0.00237454	0.00269995	0.00151767	0.00285724	0.00332123	0.00153628	0.0016481	0.00272191	0	0	0	0	AT5G16760.1	0.00236235	0.00230688	0	50.2.7	Signalling	phosphinositides	inositol-1,3,4-trisphosphate 5/6-kinase	AT5G16760.1	Inositol 1,3,4-trisphosphate 5/6-kinase family protein	cytosol	0.72515	+	0.515453
30.3182	30.6481	30.7885	30.3086	24.999	29.766	29.8874	31.2443	30.3179	29.4509	30.5633	29.9921	391710000	560530000	552760000	338070000	175610000	235640000	258070000	602070000	140470000	80922000	221420000	148860000	0.0715101	0.0910483	0.0980178	0.0679814	0.0364071	0.0528263	0.0561938	0.144094	0.074068	0.0396244	0.0864472	0.0567876	AT5G16840.3	0.0821394	0.0723803	0.0642318	35.1	Not assigned	not assigned	not assigned	AT5G16840.3	binding partner of acd11 1	cytosol	0.434815		-1.10686
28.5737	28.2889	28.7127	28.0652	28.1638	27.9935	28.1465	28.6951	28.7658	25.1693	28.3183	29.2284	62144000	83886000	82961000	22719000	16775000	25524000	40405000	62641000	20913000	3908400	22850000	44311000	0.0113449	0.0136258	0.014711	0.00456849	0.00347776	0.00572203	0.00879803	0.0149919	0.0110272	0.00191379	0.00892114	0.0169039	AT5G16880.4	0.0110626	0.00824744	0.0096915	22.6.5.1.1	Vesicle trafficking	endomembrane trafficking	protein recycling	AT5G16880.4	Target of Myb protein 1	cytosol	0.539639		0.379274
26.6675	26.4539	26.7781	26.9902	27.2284	26.8096	26.9716	25.9205	27.1398	26.8066	27.0599	25.3501	14902000	18718000	12177000	22631000	18418000	23150000	17425000	997380	6127200	10682000	12823000	6427800	0.00272049	0.00304041	0.00215928	0.0045508	0.00381838	0.00518982	0.00379423	0.000238704	0.00323079	0.00523056	0.00500638	0.0024521	AT5G16970.1	0.00311774	0.00326028	0.00397996	50.1.3	Not assigned	not assigned	oxidoreductase acting on CH-CH group of donor	AT5G16970.1	alkenal reductase	cytosol	0.133317		0.14341
31.8438	31.6579	31.6528	32.1801	31.9306	31.3896	31.5353	31.5434	31.2288	31.2674	31.0951	31.9234	412420000	404150000	370810000	432760000	459020000	293610000	314060000	269490000	121170000	118000000	144730000	196470000	0.0752909	0.0656471	0.0657536	0.0870223	0.095163	0.0658221	0.0683854	0.0644974	0.0638914	0.05778	0.0565057	0.07495	AT5G17310.2	0.0734285	0.073467	0.0632818	3.1.2.6	Carbohydrate metabolism	carbohydrate synthesis	sucrose	AT5G17310.2	UDP-glucose pyrophosphorylase 2	cytosol	0.454991		0.221042
25.5829	24.062	24.4565	24.1651	25.2425	24.4749	25.6678	25.3246	27.5125	27.3059	27.3504	25.0154	10411000	0	3593700	0	0	8738900	5878900	0	9680400	8061400	11634000	1612900	0.00190062	0	0.00063725	0	0	0.00195911	0.00128011	0	0.00510435	0.00394735	0.00454217	0.000615294	AT5G17310.6	0.000634468	0.000809803	0.00355229	3.1.2.6	Carbohydrate metabolism	carbohydrate synthesis	sucrose	AT5G17310.6	UDP-glucose pyrophosphorylase 2	vacuole	-2.22945	+	-1.61862
24.7586	24.675	25.6111	24.736	26.1234	25.1325	25.1965	25.9576	25.0785	24.5988	25.6361	24.5475	2861700	2828000	4566500	987980	960300	0	2174500	901370	1117600	1405100	2459500	0	0.000522429	0.000459359	0.000809752	0.00019867	0.000199087	0	0.000473489	0.000215726	0.000589296	0.000688023	0.000960242	0	AT5G17380.1	0.000497552	0.000222076	0.00055939	35.1	Carbohydrate metabolism	carbohydrate degradation	fermentation	AT5G17380.1	Thiamine pyrophosphate dependent pyruvate decarboxylase family protein	peroxisome	-0.0200558		0
26.8989	26.8605	26.8897	27.0632	26.4699	26.7932	26.8604	27.3331	26.8603	26.4116	26.7234	27.6402	41495000	33621000	30929000	24586000	40886000	56176000	62455000	48314000	9972800	11680000	12845000	32515000	0.00757528	0.00546114	0.00548446	0.00494392	0.0084764	0.0125937	0.0135993	0.011563	0.00525853	0.00571924	0.00501497	0.0124039	AT5G17550.2	0.0058662	0.0115581	0.00709917	23.4.2.1	Protein metabolism	protein translocation	peroxisome	AT5G17550.2	peroxin 19-2	nucleus	0.0192113		-0.0447226
32.8507	32.7793	32.5229	33.2361	33.8515	34.5321	34.3966	33.223	34.1762	34.3872	34.259	34.3568	591190000	555760000	519720000	711300000	1339700000	1696300000	1694300000	527310000	651940000	771960000	813070000	946590000	0.107927	0.0902735	0.092159	0.143033	0.277744	0.38028	0.368927	0.126202	0.34376	0.377999	0.31744	0.361108	AT5G17920.2	0.108348	0.288288	0.350077	4.1.2.2.6.2.1	Amino acid metabolism	amino acid synthesis	Met	AT5G17920.2	Met synthase	cytosol	-1.44754	+	-0.293992
31.5414	31.4663	31.3504	31.911	32.2337	31.8968	31.7118	32.2715	32.5674	32.054	32.4909	32.9695	1407300000	1433700000	1333400000	1595700000	2357800000	1789000000	1872400000	1652300000	1194600000	950730000	1500700000	1900300000	0.256915	0.23288	0.236444	0.320874	0.488814	0.401062	0.407708	0.395447	0.629897	0.465536	0.585906	0.724932	AT5G18100.2	0.261778	0.423258	0.601568	10.2.2.3	Redox	enzymatic reactive oxygen species scavengers	superoxide dismutase activities	AT5G18100.2	copper/zinc superoxide dismutase 3	cytosol	-0.953183	+	-0.492007
25.9045	26.4249	26.4517	26.461	25.8069	24.8909	24.5728	25.6894	25.4906	24.4314	25.8905	26.1031	12197000	18865000	16592000	14102000	7332100	2736300	2600200	23761000	0	0	0	0	0.00222667	0.00306429	0.00294217	0.00283573	0.00152008	0.00061343	0.000566184	0.00568675	0	0	0	0	AT5G18200.1	0.00276721	0.00209661	0	50.2.7	Carbohydrate metabolism	carbohydrate synthesis	starch	AT5G18200.1	UTP:galactose-1-phosphate uridylyltransferases;ribose-5-phosphate adenylyltransferases	nucleus	0.831635		-0.238868
26.0786	26.0614	26.3244	26.4499	26.4188	25.3736	25.9766	26.5653	26.169	25.7612	26.2698	27.2636	8388400	8154500	9100700	5469300	15494000	1973400	2530900	12076000	1338900	1157200	3891000	6950300	0.00153138	0.00132456	0.00161378	0.0010998	0.00321218	0.000442401	0.000551094	0.00289016	0.000705985	0.000566636	0.00151913	0.00265142	AT5G19320.2	0.00139238	0.00177396	0.00136079	23.5.1.5	Protein metabolism	protein translocation	nucleus	AT5G19320.2	RAN GTPase activating protein 2	cytosol,nucleus	-0.137311		-0.282304
31.5436	31.4001	31.3365	31.0795	30.9054	31.1948	31.1466	29.7336	29.8711	29.8987	30.6334	30.526	339850000	383940000	303780000	231680000	1081900000	941160000	834410000	117490000	300560000	186480000	453010000	839240000	0.0620426	0.0623643	0.0538676	0.0465878	0.224297	0.210991	0.18169	0.028119	0.158481	0.091312	0.176865	0.320156	AT5G19510.1	0.0562156	0.161274	0.186704	17.4.2.1	Protein metabolism	protein synthesis	translation elongation	AT5G19510.1	Translation elongation factor EF1B/ribosomal protein S6 family protein	cytosol	1.10762	+	0.512809
28.0789	28.5875	28.6673	28.2176	27.7884	27.5846	27.8187	27.7885	28.0195	27.821	27.6289	28.6994	66968000	108000000	95494000	58910000	55701000	47142000	44965000	100370000	60159000	43034000	74947000	110660000	0.0122256	0.0175427	0.0169334	0.011846	0.0115478	0.0105684	0.00979096	0.0240217	0.0317211	0.0210721	0.0292609	0.0422149	AT5G19860.1	0.0146369	0.0139822	0.0310673	35.2	Not assigned	not assigned	not assigned	AT5G19860.1	unkown protein, DUF538	extracellular	0.345628		-0.297172
30.1478	30.2991	29.3251	30.4382	30.0679	30.0482	30.0194	30.5232	29.5651	29.862	29.6288	28.9589	247910000	178530000	133660000	211400000	275340000	246420000	304720000	295880000	65711000	97485000	88318000	85094000	0.0452582	0.0289991	0.0237012	0.0425098	0.0570829	0.055243	0.0663516	0.0708133	0.0346486	0.0477346	0.0344813	0.0324619	AT5G20010.1	0.035117	0.0623727	0.0373316	23.5.1.4	Protein metabolism	protein translocation	nucleus	AT5G20010.1	RAS-related nuclear protein-1	cytosol	0.54886		0.660984
28.4919	27.1656	28.1078	28.782	29.3658	28.3186	28.7169	29.4024	28.2665	28.7662	28.0174	29.3286	147350000	35772000	58616000	158180000	196160000	125570000	186450000	185040000	26228000	45669000	40451000	102770000	0.0269001	0.00581054	0.010394	0.0318079	0.0406675	0.0281506	0.0405988	0.0442858	0.0138297	0.0223623	0.0157929	0.039205	AT5G20290.1	0.0187281	0.0384257	0.0227975	17.1.2.1.9	Protein metabolism	protein synthesis	cytosolic ribosome	AT5G20290.1	Ribosomal protein S8e family protein	cytosol,nucleus	-0.457835		0.356255
23.7322	24.3193	24.66	24.723	27.9943	26.2763	26.5731	26.0842	26.4195	26.1609	27.5831	26.7982	25454000	49798000	25124000	0	125820000	34542000	43523000	0	16469000	14451000	47825000	27030000	0.00464685	0.00808882	0.0044551	0	0.0260847	0.0077437	0.00947697	0	0.00868389	0.00707609	0.0186719	0.0103115	AT5G20500.1	0.00429769	0.0108263	0.0111858	2002-12-18	Protein metabolism	protein modification	S-glutathionylation and deglutathionylation	AT5G20500.1	Glutaredoxin family protein	vacuole	-2.3818	+	-0.00846577
26.1735	25.8199	25.4679	26.0753	25.4901	25.5912	25.8665	26.7657	24.9155	24.6361	25.9002	26.6463	13938000	24154000	18293000	12339000	12535000	11274000	19164000	11880000	0	0	0	0	0.00254451	0.0039234	0.00324379	0.00248121	0.00259873	0.00252743	0.00417289	0.00284325	0	0	0	0	AT5G20920.3	0.00304823	0.00303558	0	17.3.1.3.3	Protein metabolism	protein synthesis	translation initiation	AT5G20920.3	eukaryotic translation initiation factor 2 beta subunit	nucleus	0.359638		0.403847
24.8219	24.4241	25.7736	24.8662	25.8023	24.1996	24.9972	25.4041	24.5507	24.9963	25.2831	25.9677	14959000	8266700	24435000	4503200	6878600	0	3084300	0	0	0	0	0	0.0027309	0.00134278	0.00433292	0.000905534	0.00142606	0	0.000671594	0	0	0	0	0	AT5G21090.1	0.00232803	0.000524413	0	35.1	Not assigned	not assigned	not assigned	AT5G21090.1	Leucine-rich repeat (LRR) family protein	extracellular	-0.228007		0
28.1527	27.9331	27.971	28.2298	28.2229	27.6214	28.0468	27.9172	27.673	26.8504	26.9255	28.1986	66185000	76128000	62415000	50434000	45230000	31288000	45333000	66754000	12382000	5735700	9368300	20127000	0.0120827	0.0123657	0.0110677	0.0101416	0.00937699	0.00701421	0.00987109	0.0159763	0.00652887	0.00280855	0.00365759	0.00767811	AT5G22650.2	0.0114144	0.0105596	0.00516828	12.3.2.2	DNA	histone	histone modifications	AT5G22650.2	histone deacetylase 2B	nucleus	0.659776		0.540226
25.4815	25.1067	25.3658	25.5071	26.262	25.2482	24.6333	25.9898	25.4813	24.9881	24.9896	25.7	12251000	10424000	10217000	10757000	0	7939700	4754800	0	4947800	3107100	2921100	6072500	0.00223653	0.0016932	0.00181172	0.00216309	0	0.00177994	0.00103534	0	0.00260891	0.00152143	0.00114046	0.00231656	AT5G23750.2	0.00197613	0.00070382	0.00189684	35.1	Not assigned	not assigned	not assigned	AT5G23750.2	Remorin family protein	cytosol	0.0755267		0.243576
24.3402	24.5355	24.7284	24.9472	26.3719	26.2676	26.8485	25.8504	26.2109	25.1857	24.481	25.8149	2953200	0	3132600	2711500	13513000	9652800	14457000	16501000	0	0	0	0	0.000539133	0	0.000555486	0.000545247	0.00280149	0.00216399	0.00314796	0.0039492	0	0	0	0	AT5G24400.1	0.000409967	0.00301566	0	3.10.1.2	Carbohydrate metabolism	ox.PPP	oxidative phase	AT5G24400.1	NagB/RpiA/CoA transferase-like superfamily protein	peroxisome,plastid	0		0.911447
26.804	26.9879	27.0368	24.7189	26.827	26.567	27.3061	24.9456	25.2813	25.1615	25.0589	25.5677	26867000	26721000	27996000	7640100	13527000	14228000	11504000	0	1464700	3896000	1583300	0	0.00490481	0.00434036	0.00496437	0.00153632	0.00280439	0.00318966	0.00250495	0	0.000772318	0.00190772	0.000618155	0	AT5G24460.1	0.00393647	0.00212475	0.000824548	35.2	Not assigned	not assigned	not assigned	AT5G24460.1	unknown protein	extracellular	1.11955		1.14404
31.2828	31.9295	31.7271	31.3351	31.2223	31.327	31.5996	30.9881	31.6379	31.5375	32.0188	31.5623	346820000	632690000	458050000	391000000	181580000	191310000	271580000	139040000	153590000	158910000	267920000	165100000	0.0633151	0.102769	0.0812234	0.0786249	0.0376448	0.0428883	0.0591355	0.0332766	0.080986	0.077812	0.104602	0.0629829	AT5G25980.3	0.0814832	0.0432363	0.0815957	9.3.3.2.1	Secondary metabolism	glucosinolates	glucosinolate degradation	AT5G25980.3	thioglucoside glucohydrolase 2	vacuole	-0.120497		-0.40487
28.4469	27.8845	28.5565	29.6622	29.8711	28.6632	28.8836	29.8538	27.5314	26.8509	28.0397	29.592	30822000	15942000	24120000	57170000	105430000	44011000	44074000	55755000	6427200	4022700	9933100	34079000	0.00562683	0.0025895	0.00427706	0.0114961	0.0218575	0.00986648	0.00959694	0.0133439	0.00338898	0.00196976	0.0038781	0.0130006	AT5G27640.3	0.00599738	0.0136662	0.00555935	17.3.1.6.2	Protein metabolism	protein synthesis	translation initiation	AT5G27640.3	translation initiation factor 3B1	cytosol	0.634026		1.31442
27.3715	27.1066	27.4548	27.8138	27.0552	27.2873	27.7471	27.907	28.5937	27.5468	28.6635	28.7292	128950000	131230000	96787000	124600000	62083000	63111000	56697000	82664000	60777000	21771000	58381000	84877000	0.023541	0.021316	0.0171627	0.0250554	0.0128709	0.0141484	0.0123456	0.0197841	0.0320469	0.0106604	0.0227932	0.0323791	AT5G27720.1	0.0217688	0.0147872	0.0244699	16.4.3.4	RNA	RNA processing	RNA splicing	AT5G27720.1	Small nuclear ribonucleoprotein family protein	nucleus	-0.946627	+	-0.884172
27.473	26.832	26.9254	27.3139	25.8377	26.0206	25.5877	26.0284	26.0181	26.0376	26.1851	27.1655	49537000	31742000	26603000	31826000	12265000	11239000	9936700	13008000	5500300	6290300	0	6576800	0.00904342	0.00515593	0.00471736	0.00639979	0.00254275	0.00251958	0.00216368	0.00311322	0.00290024	0.00308012	0	0.00250894	AT5G28020.6	0.00632913	0.00258481	0.00212232	50.2.5	Amino acid metabolism	amino acid synthesis	Cys	AT5G28020.6	O-acetylserine (thiol) lyase	cytosol	0.784468		-0.482977
31.572	30.9613	31.4257	31.6459	31.8681	31.6527	31.9921	32.6372	32.4732	30.5867	31.8615	32.5614	414270000	251570000	324540000	375790000	403770000	293960000	323510000	566580000	154460000	48553000	159560000	228640000	0.0756287	0.0408632	0.0575488	0.0755664	0.0837087	0.0659006	0.0704431	0.1356	0.0814448	0.0237745	0.0622957	0.0872223	AT5G28540.1	0.0624018	0.0889132	0.0636843	26.3.2.3.1	Stress	abiotic stress	temperature	AT5G28540.1	heat shock protein 70 (Hsp 70) family protein	endoplasmic reticulum	-0.469478		0.166846
28.1869	27.1573	27.0738	28.4318	28.5238	28.0104	28.1528	28.1736	27.5483	28.5653	27.3713	28.3795	52102000	24739000	23860000	45802000	55469000	39381000	30822000	25480000	7542500	13286000	11091000	16041000	0.00951168	0.00401842	0.00423096	0.00921018	0.0114997	0.00882852	0.00671137	0.00609816	0.00397706	0.00650564	0.00433017	0.00611937	AT5G28840.2	0.00674281	0.00828444	0.00523306	10.3.1.4	Redox	ascorbate biosynthesis	GDP-D-mannose-epimerase (GME)	AT5G28840.2	GDP-D-mannose 3,5-epimerase	cytosol	-0.25364		0.249069
24.6556	24.4677	23.8162	24.5365	26.0041	26.4046	26.3415	24.5872	25.1631	25.6754	25.4046	26.4152	5897200	5255400	6044700	3539000	17194000	22028000	20421000	0	0	1011100	2448500	5235500	0.00107659	0.000853648	0.00107187	0.000711646	0.00356462	0.00493829	0.00444659	0	0	0.000495096	0.000955948	0.00199725	AT5G37475.3	0.000928438	0.00323738	0.000862075	17.3.1.6.10	Protein metabolism	protein synthesis	translation initiation	AT5G37475.3	Translation initiation factor eIF3 subunit	cytosol	0		0.169773
25.9245	25.6038	25.8875	26.0261	25.8055	25.9418	26.2856	25.7159	25.4452	26.3288	25.3302	25.6501	16971000	17823000	17675000	15694000	4540300	19838000	25548000	2639800	0	1142800	0	3702500	0.00309821	0.00289504	0.00313421	0.00315586	0.000941285	0.00444733	0.00556298	0.000631786	0	0.000559585	0	0.00141244	AT5G37770.2	0.00307083	0.00289584	0.000493006	35.1	Not assigned	not assigned	not assigned	AT5G37770.2	EF hand calcium-binding protein family	plasma membrane	0.171946		0.248654
30.4245	31.6578	30.9918	29.9805	30.3419	31.1346	31.1512	30.1706	28.9006	29.9027	30.299	29.2289	189120000	333170000	213930000	143490000	1535200000	1359900000	206440000	741920000	8033500	23172000	34962000	11150000	0.0345255	0.0541176	0.037935	0.0288539	0.318274	0.304865	0.0449515	0.177565	0.00423596	0.0113464	0.0136499	0.00425354	AT5G38470.2	0.038858	0.211414	0.00837146	1900-02-04 02:24:00	DNA	DNA repair	unknown	AT5G38470.2	Rad23 UV excision repair protein family	nucleus	1.18086		1.11678
29.9764	30.2617	29.9289	30.5323	30.216	30.234	29.9441	30.8653	29.2578	29.7929	29.2182	30.3351	233920000	243900000	249460000	219180000	321590000	264790000	230330000	376820000	49196000	88812000	83189000	175390000	0.0427042	0.0396173	0.0442353	0.0440742	0.0666713	0.0593612	0.0501535	0.0901848	0.0259404	0.0434878	0.0324788	0.0669083	AT5G38480.1	0.0426578	0.0665927	0.0422038	35.1	Not assigned	not assigned	not assigned	AT5G38480.1	general regulatory factor 3	cytosol	0.523829		0.663844
26.3308	26.3225	27.0752	27.359	25.1995	25.5032	26.5841	26.1481	24.9284	25.2612	25.2744	25.0142	12090000	19282000	17575000	18429000	0	4444000	7321300	6806000	0	0	0	0	0.00220714	0.00313202	0.00311647	0.00370583	0	0.000996266	0.00159418	0.00162889	0	0	0	0	AT5G39050.1	0.00304037	0.00105483	0	50.2.3	Secondary metabolism	flavonoids	anthocyanins	AT5G39050.1	HXXXD-type acyl-transferase family protein	vacuole	1.65231	+	0.739149
29.5734	29.9677	29.4702	29.3009	29.8719	30.3251	29.9806	29.4058	29.9083	29.8309	30.17	30.4157	312340000	519540000	277420000	253090000	127910000	241230000	207880000	242430000	114690000	132410000	194590000	133640000	0.0570204	0.0843902	0.0491933	0.0508931	0.026518	0.0540795	0.0452651	0.0580211	0.0604746	0.064836	0.0759722	0.0509814	AT5G39730.1	0.0603743	0.0459709	0.063066	35.1	Not assigned	not assigned	not assigned	AT5G39730.1	AIG2-like (avirulence induced gene) family protein	cytosol	-0.50315		-0.185357
29.7696	30.6616	30.5078	29.7345	29.9168	29.8166	29.9878	30.7379	28.8919	29.6591	29.7497	29.2948	474900000	986680000	716970000	369250000	513150000	442960000	567170000	516120000	114540000	194260000	243890000	126420000	0.0866972	0.160269	0.127136	0.0742513	0.106385	0.0993038	0.123499	0.123524	0.0603955	0.0951216	0.09522	0.0482271	AT5G40370.1	0.112088	0.113178	0.074741	37608	Protein metabolism	protein modification	S-glutathionylation and deglutathionylation	AT5G40370.1	Glutaredoxin family protein	cytosol	0.769526		0.71593
32.8138	32.5208	32.4795	32.4551	32.3895	32.7735	32.6238	32.3748	32.4046	32.6878	32.4655	32.2913	131230000	127130000	97835000	78245000	91893000	127380000	119900000	106170000	29656000	37445000	45060000	36024000	0.0239572	0.02065	0.0173485	0.015734	0.0190511	0.0285563	0.0261078	0.0254098	0.0156372	0.0183354	0.0175924	0.0137425	AT5G40450.2	0.0194225	0.0247812	0.0163269	35.2	Not assigned	not assigned	not assigned	AT5G40450.2	unknown protein	plasma membrane	0.105004		0.078083
30.7778	30.4503	30.7186	30.3754	30.5347	30.6314	30.6236	30.8288	30.7398	30.2446	30.2573	30.4555	66445000	61281000	59397000	37913000	43284000	36405000	36249000	36959000	20644000	13874000	19344000	18059000	0.0121301	0.00995403	0.0105325	0.0076238	0.00897355	0.00816135	0.00789308	0.00884544	0.0108853	0.00679356	0.00755232	0.0068892	AT5G41790.2	0.0100601	0.00846835	0.0080301	35.1	Not assigned	not assigned	not assigned	AT5G41790.2	COP1-interactive protein 1	cytosol	0.15624		0.230324
26.1371	26.2045	26.4011	26.5673	26.0867	26.7666	25.5807	25.1205	26.0759	24.432	24.9477	25.7898	10270000	13140000	7411300	5500400	7678000	6076600	2450000	888490	3632000	4701900	4243400	883840	0.00187488	0.00213436	0.0013142	0.00110606	0.00159179	0.00136227	0.000533478	0.000212643	0.00191511	0.00230234	0.00165672	0.00033717	AT5G42740.2	0.00160738	0.000925043	0.00155283	3.1.2.4	Carbohydrate metabolism	carbohydrate synthesis	sucrose	AT5G42740.2	Sugar isomerase (SIS) family protein	cytosol	1.01616		0.577271
25.9843	26.0226	26.1017	25.9702	24.2362	24.7998	24.411	26.0907	25.7641	24.9226	25.4671	27.019	25557000	16778000	24248000	11136000	0	0	0	4588200	0	0	0	0	0.00466566	0.00272529	0.00429976	0.0022393	0	0	0	0.0010981	0	0	0	0	AT5G42770.1	0.0034825	0.000274525	0	35.2	Not assigned	not assigned	not assigned	AT5G42770.1	Maf-like protein	cytosol	0.226497		0
29.7956	30.1064	30.1205	30.2142	30.6531	31.3794	30.738	31.8704	30.5004	30.7054	30.9552	30.6195	549990000	794000000	780570000	638220000	685370000	813570000	616960000	254100000	211200000	230330000	465770000	241880000	0.100406	0.128971	0.138414	0.128338	0.142089	0.182388	0.134341	0.0608141	0.111363	0.112784	0.181847	0.0922731	AT5G42980.1	0.124032	0.129908	0.124567	37578	Protein metabolism	protein modification	S-nitrosylation and denitrosylation	AT5G42980.1	thioredoxin 3	cytosol	-0.635924	+	0.465123
29.236	28.8241	28.9891	29.247	29.1666	28.9147	28.5262	29.9383	29.2404	27.2254	28.709	29.4015	239980000	156910000	195750000	187570000	99317000	66128000	57927000	157250000	50201000	12643000	62840000	93890000	0.0438105	0.0254873	0.0347112	0.0377179	0.0205902	0.0148247	0.0126134	0.0376348	0.0264703	0.00619079	0.0245341	0.0358174	AT5G43850.1	0.0354317	0.0214158	0.0232532	4.1.2.2.6.4.5	Storage proteins	cupin superfamily	unknown	AT5G43850.1	RmlC-like cupins superfamily protein	cytosol	0.430011		0.492394
26.0709	27.1349	27.1581	27.0784	26.612	26.8048	26.5786	25.5249	26.909	28.6926	26.4758	26.7409	11324000	24120000	21752000	14679000	13942000	16202000	13264000	14575000	8975300	21953000	8694200	7016400	0.0020673	0.00391787	0.00385716	0.00295175	0.00289043	0.0036322	0.00288819	0.00348825	0.00473256	0.0107495	0.0033944	0.00267664	AT5G43940.1	0.00319852	0.00322477	0.00538828	37213	Protein metabolism	protein modification	S-nitrosylation and denitrosylation	AT5G43940.1	GroES-like zinc-binding dehydrogenase family protein	peroxisome	-0.343991		-0.82449
27.7453	28.2044	28.5049	27.9469	27.2081	28.3482	27.3102	28.3346	27.2311	27.5318	27.2091	25.2299	47383000	73890000	79563000	44697000	25908000	31047000	32404000	32378000	1313900	2390200	2433900	990330	0.00865019	0.0120021	0.0141085	0.00898798	0.00537119	0.00696019	0.00705585	0.00774906	0.000692803	0.00117039	0.000950247	0.000377794	AT5G43960.2	0.0109372	0.00678407	0.000797808	35.2	Protein metabolism	protein translocation	protein targeting	AT5G43960.2	Nuclear transport factor 2 (NTF2) family protein with RNA binding (RRM-RBD-RNP motifs) domain	cytosol	1.29989		0.999795
28.88	29.0067	28.7207	29.0083	29.3557	29.9973	29.7053	25.7218	31.7065	30.8498	31.1215	30.0569	159150000	148770000	126510000	132900000	170740000	311810000	260870000	0	221820000	201070000	222760000	145590000	0.0290543	0.0241651	0.0224333	0.0267244	0.0353974	0.0699023	0.0568034	0	0.116963	0.0984562	0.0869703	0.0555401	AT5G44130.1	0.0255943	0.0405258	0.0894824	21.4.1.1.2.2	Cell	cell wall	hydroxyproline-rich glycoproteins	AT5G44130.1	FASCICLIN-like arabinogalactan protein 13 precursor	extracellular,plasma membrane	-2.02973	+	-2.23864
26.0517	24.6227	24.358	24.7704	25.9716	25.5575	25.5234	25.3605	26.082	27.4406	25.8526	25.4121	0	0	0	0	3389300	3478200	3010100	0	5003300	11187000	7271500	922850	0	0	0	0	0.000702662	0.000779751	0.000655438	0	0.00263818	0.00547784	0.00283895	0.000352052	AT5G44340.1	0	0.000534463	0.00282675	20.1.1.2	Cell	cytoskeleton	microtubular network	AT5G44340.1	tubulin beta chain 4	cytosol	-1.24609		-0.593559
27.1298	27.1636	27.2169	26.7424	28.4991	28.6986	28.3538	27.5689	27.8226	28.3454	28.4965	27.6864	20425000	13291000	9952900	10066000	60609000	78817000	94710000	48898000	17690000	22487000	43561000	25954000	0.00372877	0.00215889	0.00176489	0.00202414	0.0125653	0.0176694	0.0206227	0.0117028	0.00932771	0.011011	0.0170072	0.00990101	AT5G44720.1	0.00241917	0.0156401	0.0118117	35.1	Not assigned	not assigned	not assigned	AT5G44720.1	Molybdenum cofactor sulfurase family protein	nucleus,vacuole	-1.02459	+	0.192359
27.548	26.6971	27.9302	27.5378	27.5035	26.5866	25.4322	28.8866	25.8027	25.6716	25.4202	25.6794	53380000	47266000	76781000	47028000	39087000	25543000	12272000	92246000	0	0	0	0	0.00974499	0.00767754	0.0136151	0.00945671	0.00810343	0.00572629	0.00267218	0.0220773	0	0	0	0	AT5G45550.1	0.0101236	0.00964481	0	1900-02-04 02:24:00	Not assigned	not assigned	not assigned	AT5G45550.1	Mob1/phocein family protein	golgi	1.7848	+	1.45874
30.6426	30.4499	30.5702	30.8418	31.2564	31.3244	31.3836	30.5466	31.5747	31.3806	30.9178	30.8306	285280000	316040000	272980000	322130000	275160000	367690000	385180000	138210000	275510000	231720000	246610000	245910000	0.0520804	0.0513352	0.048406	0.0647761	0.0570456	0.0824296	0.0838715	0.033078	0.145273	0.113464	0.0962819	0.0938105	AT5G47210.3	0.0541494	0.0641061	0.112207	35.1	Not assigned	not assigned	not assigned	AT5G47210.3	Hyaluronan / mRNA binding family	nucleus	-0.549817	+	-0.0482049
27.7386	28.0794	28.3269	27.379	24.9639	25.2878	25.1526	25.6936	25.5128	25.3181	24.7849	25.1921	127550000	90233000	184940000	98370000	12899000	0	0	31804000	0	0	0	0	0.0232854	0.0146568	0.0327944	0.0197809	0.00267419	0	0	0.00761169	0	0	0	0	AT5G47640.1	0.0226294	0.00257147	0	15.7.54.2	RNA	RNA biosynthesis	transcriptional activation	AT5G47640.1	nuclear factor Y, subunit B2	nucleus	2.67901	+	0
27.969	27.7751	27.9964	28.21	28.1138	27.6475	27.6527	28.2595	28.0655	27.7169	27.611	28.0589	46508000	21793000	54956000	51297000	24837000	29982000	24643000	44326000	14386000	12084000	16961000	11568000	0.00849045	0.00353989	0.00974504	0.0103152	0.00514915	0.00672143	0.00536592	0.0106086	0.00758555	0.00591706	0.00662194	0.004413	AT5G48180.1	0.00802263	0.00696127	0.00613439	35.1	Not assigned	not assigned	not assigned	AT5G48180.1	nitrile-specifier protein 5	cytosol	0.124517		0.0552607
28.961	28.6561	28.2883	25.0167	25.6789	27.7971	27.6132	28.3928	24.9579	28.0709	24.7886	24.5842	153010000	236870000	154480000	0	10537000	45676000	34107000	90075000	7513900	19958000	9556600	11000000	0.0279333	0.0384754	0.0273931	0	0.00218451	0.0102397	0.00742667	0.0215578	0.00396198	0.00977266	0.0037311	0.00419631	AT5G48580.1	0.0234504	0.0103522	0.00541551	18.13.5.2	Protein metabolism	protein modification	protein folding and quality control	AT5G48580.1	FK506- and rapamycin-binding protein 15 kD-2	endoplasmic reticulum	2.13012		1.77008
29.7557	29.1641	29.3378	29.0076	28.5523	29.4408	28.7665	28.8791	29.4411	29.3469	29.4421	29.6172	306080000	242670000	228670000	164570000	133000000	243400000	139300000	64907000	106120000	91177000	143110000	116770000	0.0558776	0.0394175	0.0405488	0.0330929	0.0275733	0.0545659	0.030332	0.0155343	0.0559557	0.0446458	0.0558733	0.0445458	AT5G48810.1	0.0422342	0.0320014	0.0502551	21.9.1.7.1.3	Cell	cell wall	cutin and suberin	AT5G48810.1	cytochrome B5 isoform D	endoplasmic reticulum	-0.145506		-0.552165
27.7827	27.4558	27.8763	27.8213	26.1557	28.3261	28.7701	25.1657	27.7956	27.5797	27.5236	25.5506	132690000	121090000	124260000	104640000	16330000	35160000	57293000	22901000	7767800	7538000	31263000	4391000	0.0242237	0.019669	0.0220343	0.0210417	0.0033855	0.00788225	0.0124753	0.00548092	0.00409586	0.00369107	0.0122058	0.00167509	AT5G49480.1	0.0217422	0.007306	0.00541694	1900-02-04 02:24:00	Signalling	calcium signalling	unknown	AT5G49480.1	Ca2+-binding protein 1	nucleus	0.621648		-0.00797319
25.4136	23.889	24.5969	25.0699	26.559	26.2348	26.2151	25.2571	25.7212	26.4596	25.5776	25.0112	33111000	36993000	46122000	31820000	48747000	16535000	13972000	16441000	5766400	6629600	8181200	9021100	0.00604471	0.00600887	0.00817855	0.00639858	0.0101061	0.00370685	0.00304235	0.00393484	0.00304055	0.00324626	0.00319412	0.0034414	AT5G49510.2	0.00665768	0.00519754	0.00323058	20.3.2.3	Cell	cytoskeleton	actin and tubulin folding	AT5G49510.2	prefoldin 3	cytosol	0		0.374123
25.3157	24.5432	23.9438	26.3431	25.5599	25.7525	24.8399	25.2211	25.7096	25.8469	25.3023	25.7396	1787700	1563600	0	2747600	4559000	3213700	3001000	841750	2350200	2716000	2907500	1784400	0.000326361	0.00025398	0	0.000552506	0.000945162	0.000720454	0.000653456	0.000201457	0.00123923	0.00132992	0.00113515	0.000680718	AT5G49650.1	0.000283212	0.000630132	0.00109625	9.1.2.1.1	Secondary metabolism	terpenoids	methylerythritol phosphate pathway	AT5G49650.1	xylulose kinase-2	cytosol	-0.613132		-0.306277
24.8825	25.1909	25.0044	25.0065	24.2423	25.5163	24.4353	24.0604	25.5698	24.0677	26.1503	25.8107	1822600	371070	1983700	1769600	1590500	0	0	1790500	0	0	0	0	0.000332732	6.02738e-05	0.000351758	0.000355843	0.000329739	0	0	0.000428522	0	0	0	0	AT5G49810.1	0.000275152	0.000189565	0	4.1.2.2.6.3.2	DNA	DNA methylation	SMM & SMM cycle (C1)	AT5G49810.1	Methionine-S-methyltransferase	cytosol	-0.378537		0
27.2451	27.6468	27.3019	27.3313	27.1954	27.0443	23.997	26.6497	27.133	27.5742	27.1726	26.452	19798000	37815000	20376000	15350000	15540000	7019000	2983000	17100000	4361100	8215400	6082700	3923600	0.0036143	0.00614239	0.00361316	0.00308668	0.00322172	0.00157353	0.000649537	0.00409256	0.00229955	0.00402276	0.00237482	0.00149679	AT5G50950.2	0.00411413	0.00238434	0.00254848	39143	Cellular respiration	TCA cycle	fumarase	AT5G50950.2	FUMARASE 2	cytosol,mitochondrion	0.298328		-0.861353
27.3442	27.5611	28.4456	27.8993	28.8019	27.7905	27.6357	27.3952	28.0496	28.5656	27.8704	28.0073	20827000	37327000	45668000	30395000	36555000	37614000	41860000	30203000	15117000	29697000	15535000	14271000	0.00380215	0.00606312	0.00809805	0.00611203	0.0075785	0.00843239	0.00911485	0.00722852	0.007971	0.0145415	0.0060652	0.00544415	AT5G51970.2	0.00601884	0.00808857	0.00850545	2001-05-03	Carbohydrate metabolism	minor CHO metabolism	sorbitol metabolism	AT5G51970.2	GroES-like zinc-binding alcohol dehydrogenase family protein	cytosol	-0.310691		-0.217419
26.759	26.3818	26.6532	27.1568	26.602	26.4435	26.7318	26.841	24.6682	27.2032	25.9355	26.8062	65557000	70784000	67351000	20970000	16410000	44453000	52283000	38345000	4360000	24110000	19704000	14839000	0.011968	0.0114976	0.011943	0.00421679	0.00340209	0.00996557	0.0113844	0.00917715	0.00229897	0.0118057	0.00769287	0.00566083	AT5G52240.2	0.00990635	0.00848231	0.0068646	11.3.2.1.4	Hormone metabolism	brassinosteroid	perception and signal transduction	AT5G52240.2	membrane steroid binding protein 1	endoplasmic reticulum	0.584441		0.501313
29.4738	29.9862	29.4612	28.501	28.0123	25.1155	27.9228	27.1664	27.6002	28.435	28.6449	27.6211	77125000	97492000	71197000	33846000	19638000	2392400	3645700	6804100	4737100	9671400	12095000	7401100	0.0140799	0.0158359	0.012625	0.00680598	0.00407131	0.000536334	0.000793837	0.00162843	0.00249781	0.00473571	0.00472215	0.00282339	AT5G52310.1	0.0123367	0.00175748	0.00369477	35.1	Not assigned	not assigned	not assigned	AT5G52310.1	low-temperature-responsive protein 78 (LTI78) / desiccation-responsive protein 29A (RD29A)	nucleus	1.28024	+	-1.02106
25.2839	24.1629	24.4842	25.4839	23.8219	25.2699	24.7065	26.016	25.8712	24.7955	25.4002	26.7215	1420300	1182900	0	0	1240700	3260600	2252400	0	732390	0	714220	562580	0.000259288	0.000192141	0	0	0.000257219	0.000730969	0.000490451	0	0.00038618	0	0.000278847	0.000214615	AT5G52560.1	0.000112857	0.00036966	0.00021991	3.8.3.2.5	Carbohydrate metabolism	nucleotide sugar biosynthesis	UDP-D-glucuronic acid synthesis	AT5G52560.1	UDP-sugar pyrophosphorylase	cytosol	0		-0.743512
27.654	26.7794	26.9996	27.8561	27.0743	25.7692	26.4289	26.7131	26.5831	25.4753	26.2092	27.6828	20179000	11865000	13820000	17371000	9445100	5730800	8725100	6209100	2373600	193350	2479100	8414000	0.00368386	0.00192726	0.00245062	0.00349308	0.00195814	0.00128474	0.00189986	0.00148603	0.00125157	9.4676e-05	0.000967895	0.0032098	AT5G52640.1	0.0028887	0.00165719	0.00138098	26.3.2.2.1	Stress	biotic stress	systemic acquired resistance (SAR)	AT5G52640.1	Heat-shock protein HSP90-1	cytosol	0.834702		0.00877333
26.3095	26.0766	26.9679	26.5111	26.1544	26.536	26.9436	25.8213	24.5351	25.1353	25.4368	26.6905	6095800	10186000	14610000	11261000	14567000	7435500	23541000	0	1165700	2250900	1239400	3149900	0.00111284	0.00165454	0.00259071	0.00226444	0.00302	0.00166691	0.00512596	0	0.000614659	0.00110218	0.000483889	0.00120163	AT5G53120.5	0.00190563	0.00245322	0.00085059	8.2.1.3	Secondary metabolism	polyamine synthesis	spermidine/spermine	AT5G53120.5	Spermine synthase	cytosol	1.01685		0.91438
29.4412	28.878	29.6736	29.5563	29.3575	29.6825	29.6557	29.4702	30.1827	29.9191	29.4042	26.6705	283080000	196380000	268180000	289280000	331760000	289020000	323610000	195790000	145570000	117100000	114080000	173430000	0.0516788	0.0318985	0.0475548	0.0581704	0.0687798	0.0647931	0.0704648	0.0468587	0.0767572	0.0573393	0.0445393	0.0661606	AT5G53560.1	0.0473256	0.0627241	0.0611991	21.9.1.7.1.3	Cell	cell wall	cutin and suberin	AT5G53560.1	cytochrome B5 isoform E	endoplasmic reticulum	0.343181		0.497351
30.7389	30.8385	30.9835	30.5362	30.6496	31.3674	31.4874	30.1271	31.2206	30.8374	31.1364	31.1542	156420000	230500000	163870000	116610000	145510000	264670000	261270000	101380000	91821000	69194000	88593000	123060000	0.0285559	0.0374407	0.0290581	0.0234487	0.0301668	0.0593343	0.0568905	0.0242634	0.048416	0.0338816	0.0345886	0.0469453	AT5G53850.2	0.0296259	0.0426638	0.0409579	4.1.2.2.6.4.4	Amino acid metabolism	amino acid synthesis & degradation	Met salvage cycle	AT5G53850.2	haloacid dehalogenase-like hydrolase family protein	cytosol	-0.312849		-0.179255
28.2255	28.3333	27.6457	27.374	27.1619	28.3279	28.0162	27.7801	28.4411	27.9063	28.1708	27.9592	34490000	33122000	17505000	12538000	10883000	31129000	26909000	9267000	31292000	18932000	31408000	19085000	0.00629646	0.00538009	0.00310406	0.00252123	0.00225624	0.00697857	0.00585933	0.00221788	0.0164999	0.00927026	0.0122624	0.00728061	AT5G54080.2	0.00432546	0.00432801	0.0113283	4.2.8.3.1	Amino acid metabolism	amino acid degradation	Trp/Phe/Tyr	AT5G54080.2	Homogentisate 1,2-dioxygenase	cytosol	-0.224727		-0.29786
29.9463	30.2781	29.2634	25.0028	29.5449	30.0242	30.2057	24.7395	28.9803	28.8511	30.4069	29.1465	439590000	589680000	563430000	397680000	404100000	430170000	517340000	566510000	107740000	61470000	239670000	260810000	0.0802511	0.0957832	0.0999098	0.0799682	0.0837771	0.0964365	0.112649	0.135584	0.0568099	0.0300995	0.0935724	0.0994946	AT5G55160.1	0.0889781	0.107111	0.0699941	19.4.2.1	Protein metabolism	protein degradation	peptide tagging	AT5G55160.1	small ubiquitin-like modifier 2	nucleus	-0.723566		-0.717631
24.7593	24.5979	25.2123	25.0446	25.8451	25.6295	25.6286	24.9592	25.1586	25.5865	25.5233	25.7119	5050700	1919800	2483600	4531600	4065800	4116600	9644500	6612100	217620	163680	285320	0	0.00092205	0.000311838	0.000440403	0.000911245	0.000842913	0.000922868	0.00210005	0.00158248	0.000114748	8.01477e-05	0.000111395	0	AT5G55230.3	0.000646384	0.00136208	7.65728e-05	35.1	Not assigned	not assigned	not assigned	AT5G55230.3	microtubule-associated proteins 65-1	cytosol	0		0.0205197
30.4872	30.3386	30.2359	30.6954	30.6436	29.6232	30.0866	30.4789	30.6959	30.4797	30.1793	30.8504	127180000	103780000	76946000	94539000	96824000	56553000	78810000	83719000	43206000	28146000	39148000	62654000	0.0232178	0.0168572	0.0136444	0.0190105	0.0200733	0.0126782	0.0171606	0.0200366	0.022782	0.013782	0.0152842	0.0239014	AT5G55660.1	0.0181825	0.0174872	0.0189374	35.2	Not assigned	not assigned	not assigned	AT5G55660.1	DEK domain-containing chromatin associated protein	nucleus	-0.112018		-0.343205
25.8805	26.0707	25.5582	25.365	26.2908	25.4317	25.3494	27.4085	25.0669	25.8839	24.8329	25.5896	7678600	3966200	3492800	1272600	0	0	0	0	0	0	0	0	0.0014018	0.00064424	0.000619358	0.000255903	0	0	0	0	0	0	0	0	AT5G55860.1	0.000730325	0	0	35.1	Not assigned	not assigned	not assigned	AT5G55860.1	Plant unkown protein (DUF827)	nucleus	0.375265		0
25.012	24.9087	25.638	25.0486	27.3073	27.4094	27.0307	24.9376	27.4306	24.5366	27.1319	25.8822	29893000	13926000	14150000	22275000	16409000	18825000	15698000	15263000	7472000	6369000	9851600	14802000	0.00545723	0.00226204	0.00250914	0.00447921	0.00340188	0.00422023	0.00341818	0.00365291	0.00393989	0.00311865	0.00384628	0.00564671	AT5G56010.1	0.0036769	0.0036733	0.00413788	26.3.2.2.1	Stress	abiotic stress	temperature	AT5G56010.1	heat shock protein 81-3	cytosol	-1.0935		0.425926
32.0631	31.4383	31.8341	32.1636	32.3749	31.8274	32.0251	32.3277	31.8467	31.4585	31.6215	32.1778	489800000	318500000	347390000	393530000	482260000	258760000	283220000	405240000	113330000	94028000	147110000	263180000	0.0894174	0.0517348	0.0616007	0.0791337	0.0999811	0.0580094	0.0616701	0.0969866	0.0597575	0.0460419	0.0574349	0.100399	AT5G56030.1	0.0704716	0.0791618	0.0659082	26.3.2.2.1	Stress	abiotic stress	temperature	AT5G56030.1	heat shock protein 81-2	cytosol,nucleus	0.0986514		0.362635
29.4779	29.4058	29.4361	29.6705	28.9183	30.1314	30.0827	29.9383	29.4502	29.2099	29.3441	29.4208	309670000	323880000	285070000	337520000	77596000	276170000	337860000	97057000	67946000	75999000	120750000	50682000	0.056533	0.0526086	0.0505498	0.0678708	0.016087	0.0619124	0.0735677	0.0232288	0.0358271	0.0372138	0.0471434	0.0193343	AT5G56260.5	0.0568906	0.043699	0.0348796	35.1	Not assigned	not assigned	not assigned	AT5G56260.5	Ribonuclease E inhibitor RraA/Dimethylmenaquinone methyltransferase	cytosol	0.141305		0.411406
26.2536	25.8157	25.6163	26.0929	26.5735	25.0676	25.6335	25.4332	25.2207	25.4412	25.4018	25.7261	44819000	52807000	26492000	38953000	46082000	9709500	14474000	13230000	0	0	0	0	0.00818211	0.00857757	0.00469768	0.00783293	0.00955362	0.0021767	0.00315166	0.00316635	0	0	0	0	AT5G56600.1	0.00732257	0.00451208	0	20.2.2.3	Cell	cytoskeleton	microfilament network	AT5G56600.1	profilin 3	cytosol	0.497186	+	0.229493
26.2581	25.5025	25.5935	26.8506	26.8902	26.9287	26.6738	26.5563	27.0223	26.612	26.6617	27.2377	7194900	8603600	6762400	24755000	34098000	17080000	21831000	18803000	7555200	6215000	7751200	13979000	0.00131349	0.0013975	0.00119914	0.0049779	0.00706912	0.00382903	0.00475362	0.00450014	0.00398376	0.00304324	0.00302624	0.00533275	AT5G56950.1	0.00222201	0.00503798	0.0038465	38760	DNA	histone	histone chaperone activities	AT5G56950.1	nucleosome assembly protein 1;3	nucleus	-0.83228		-0.121163
27.1129	26.8102	26.6409	27.3065	27.3268	26.8443	27.0221	27.6631	27.5587	27.0977	27.8206	27.7048	23360000	13985000	15477000	23770000	31214000	21809000	19241000	22581000	8709600	8442400	8880500	18844000	0.00426458	0.00227162	0.00274445	0.00477983	0.00647122	0.00488919	0.00418965	0.00540434	0.00459246	0.00413391	0.00346714	0.00718867	AT5G57020.1	0.00351512	0.0052386	0.00484555	18.7.1.1	Protein metabolism	protein modification	lipidation	AT5G57020.1	myristoyl-CoA:protein N-myristoyltransferase	cytosol	-0.577831		-0.331352
24.2444	24.9681	24.769	24.9571	28.5242	28.8848	28.6436	25.8122	24.6149	27.9406	25.4713	26.3715	6273200	5022500	0	0	457670000	243250000	271590000	411410000	63067000	41240000	10078000	4791300	0.00114523	0.000815817	0	0	0.0948832	0.0545323	0.0591377	0.0984632	0.0332544	0.0201936	0.00393467	0.0018278	AT5G57170.1	0.000490261	0.0767541	0.0148026	35.2	Not assigned	not assigned	not assigned	AT5G57170.1	Tautomerase/MIF superfamily protein	cytosol	-1.36498		1.8666
29.294	29.3907	29.7689	29.272	29.7453	29.9279	29.7969	29.3635	30.0241	29.8277	30.0107	29.5367	112780000	90998000	144230000	114800000	131040000	100220000	80090000	89400000	71755000	64566000	95891000	54107000	0.020589	0.014781	0.0255755	0.0230848	0.0271669	0.0224675	0.0174393	0.0213962	0.0378355	0.0316155	0.0374379	0.0206409	AT5G57330.1	0.0210076	0.0221175	0.0318824	35.1	Carbohydrate metabolism	minor CHO metabolism	others	AT5G57330.1	Galactose mutarotase-like superfamily protein	cytosol	-0.418375		-0.141372
26.0001	26.4819	26.0449	24.6865	26.2747	28.6704	28.0851	26.5529	29.0567	29.9697	28.559	28.665	5168600	10245000	6484400	2018400	11056000	47983000	28049000	0	44067000	67492000	58472000	43167000	0.000943574	0.00166412	0.00114984	0.000405874	0.00229211	0.0107569	0.00610756	0	0.023236	0.0330482	0.0228287	0.0164675	AT5G57560.1	0.00104085	0.00478915	0.0238951	50.2.4	Cell	cell wall	modification	AT5G57560.1	Xyloglucan endotransglucosylase/hydrolase family protein	extracellular	-3.25925	+	-1.6668
27.2162	27.3905	27.7182	26.844	24.5332	24.52	24.7838	25.3653	24.4352	25.4678	25.4129	26.0519	19845000	21011000	25475000	11507000	1980000	1415200	1944400	878670	936290	0	936400	0	0.00362288	0.00341287	0.00451734	0.00231391	0.000410489	0.000317263	0.000423386	0.000210293	0.000493694	0	0.000365591	0	AT5G57655.2	0.00346675	0.000340358	0.000214821	50.5.3	Carbohydrate metabolism	minor CHO metabolism	others	AT5G57655.2	xylose isomerase family protein	extracellular	1.95025	+	0
25.4217	23.7148	23.6918	26.4406	25.8187	25.5112	25.3138	25.4497	26.4368	25.7036	26.0719	26.3236	9340900	2521900	5528700	5702800	0	3513800	1898400	1265000	6573900	4843700	8067200	8038600	0.00170526	0.000409639	0.000980373	0.00114676	0	0.000787731	0.000413369	0.000302754	0.00346633	0.00237177	0.00314961	0.00306659	AT5G57700.5	0.00106051	0.000375964	0.00301358	35.2	Not assigned	not assigned	not assigned	AT5G57700.5	BNR/Asp-box repeat family protein	cytosol	-1.31673		-0.610645
30.2317	30.0744	30.1634	30.4848	30.7207	29.9927	29.8451	30.8653	29.4325	29.5443	29.3385	30.1125	81585000	82058000	79636000	78009000	92402000	68776000	65870000	90658000	10261000	13492000	16946000	23290000	0.0148941	0.0133289	0.0141214	0.0156866	0.0191566	0.0154184	0.0143429	0.0216973	0.00541049	0.00660651	0.00661609	0.00888474	AT5G57870.2	0.0145077	0.0176538	0.00687946	17.3.2.4.2	Protein metabolism	protein synthesis	translation initiation	AT5G57870.2	MIF4G domain-containing protein / MA3 domain-containing protein	cytosol	0.631642	+	0.748982
26.676	26.6798	26.7419	27.0674	26.7248	26.9644	24.8478	24.6458	25.6887	25.4743	24.6456	26.1306	16996000	18951000	17107000	18441000	8116100	17778000	11242000	17876000	0	3303700	0	9302600	0.00310277	0.00307826	0.00303349	0.00370824	0.00168261	0.00398551	0.0024479	0.00427828	0	0.00161769	0	0.00354878	AT5G58090.1	0.00323069	0.00309858	0.00129162	50.3.2	Not assigned	not assigned	glycosylase	AT5G58090.1	O-Glycosyl hydrolases family 17 protein	plasma membrane	1.30646	+	0.310895
30.5127	30.8166	29.705	31.2354	30.2334	30.1015	30.4919	31.0112	29.1856	28.7597	29.243	30.446	804550000	628020000	521620000	766740000	277960000	136960000	211380000	404340000	98297000	80577000	138490000	365380000	0.146878	0.102011	0.0924959	0.154181	0.0576261	0.030704	0.0460272	0.0967712	0.0518308	0.0394554	0.0540695	0.139386	AT5G58310.1	0.123891	0.0577821	0.0711855	35.1	Not assigned	not assigned	not assigned	AT5G58310.1	methyl esterase 18	peroxisome	1.15884		1.05093
25.9302	25.9549	26.3416	26.1662	24.1958	25.9455	25.8122	26.4299	25.2525	25.0489	24.2324	24.8415	30718000	35351000	14075000	11420000	2273400	20529000	22036000	9941700	0	0	0	0	0.00560784	0.00574215	0.00249584	0.00229641	0.000471316	0.00460224	0.00479825	0.00237936	0	0	0	0	AT5G58590.1	0.00403556	0.00306279	0	23.5.1.6	Protein metabolism	protein translocation	nucleus	AT5G58590.1	RAN binding protein 1	cytosol	1.25439	+	0.751997
26.1076	26.2527	26.2379	26.8715	25.6338	25.5299	26.5364	27.4243	27.434	26.4981	26.7234	26.8601	28669000	12208000	9807400	18224000	5239700	2887700	12703000	13590000	13437000	6092200	9432900	8761500	0.00523378	0.00198298	0.00173909	0.00366461	0.00108628	0.000647371	0.00276603	0.00325251	0.00708516	0.00298311	0.00368281	0.00334236	AT5G59160.3	0.00315511	0.00193805	0.00427336	18.10.1.1.1	Protein metabolism	protein modification	dephosphorylation	AT5G59160.3	type one serine/threonine protein phosphatase 2	cytosol	-0.511472		-0.597797
27.368	26.9841	27.1199	27.6851	27.5655	27.3515	27.7312	27.3011	27.3901	27.2466	26.7851	27.8617	12349000	13325000	14569000	9717200	28809000	27732000	42186000	12766000	9471000	13524000	17671000	18536000	0.00225442	0.00216441	0.00258344	0.001954	0.00597262	0.00621702	0.00918584	0.0030553	0.00499394	0.00662218	0.00689914	0.00707117	AT5G59420.1	0.00223907	0.0061077	0.00639661	35.1	Vesicle trafficking	cell vesicle transport	unknown	AT5G59420.1	OSBP(oxysterol binding protein)-related protein 3C	cytosol	-0.0315795		0.166488
27.0394	27.1821	27.2359	25.4321	25.0272	24.8689	24.9806	25.7973	25.2694	26.1861	24.9635	26.4044	10986000	13330000	14414000	7426100	11520000	6271700	8976900	3486600	4174300	3244600	3901500	4981000	0.00200559	0.00216523	0.00255595	0.00149329	0.0023883	0.001406	0.00195469	0.000834452	0.00220106	0.00158875	0.00152323	0.00190017	AT5G59670.2	0.00205502	0.00164586	0.0018033	50.2.7	Not assigned	not assigned	transferase transferring phosphorus-containing group	AT5G59670.2	Leucine-rich repeat protein kinase family protein	plasma membrane	1.01653		0
27.8244	28.7073	29.021	28.6035	27.773	28.003	29.0488	27.6495	27.0262	28.2158	28.1387	28.1222	144090000	290570000	328900000	213050000	134320000	135540000	299820000	88656000	25428000	70603000	85147000	86010000	0.0263049	0.047198	0.058322	0.0428415	0.0278469	0.0303857	0.0652847	0.0212181	0.0134079	0.0345715	0.0332432	0.0328114	AT5G59880.2	0.0436666	0.0361838	0.0285085	20.2.2.8	Cell	cytoskeleton	microfilament network	AT5G59880.2	actin depolymerizing factor 3	cytosol	0.663303		0.242817
25.9612	25.8278	25.9147	25.5214	25.0095	24.5619	25.4106	26.6965	24.9052	24.3247	24.6262	25.1861	27748000	26833000	26665000	19468000	0	0	0	0	4472900	1547000	4641500	29641000	0.00506564	0.00435855	0.00472835	0.00391476	0	0	0	0	0.0023585	0.000757506	0.00181214	0.0113075	AT5G59910.1	0.00451683	0	0.00405892	2003-01-12	DNA	histone	H2B-type histone	AT5G59910.1	Histone superfamily protein	nucleus	1.04571	+	0
26.7056	26.5036	26.5885	26.1775	26.0629	25.06	24.4044	25.2233	25.5625	25.8096	25.1321	25.3927	26351000	33697000	28736000	16024000	0	0	9868000	4254200	0	0	0	0	0.00481061	0.00547349	0.00509559	0.00322222	0	0	0.00214872	0.00101816	0	0	0	0	AT5G59950.2	0.00465048	0.00079172	0	16.9.1.1.2	RNA	RNA processing	messenger ribonucleoprotein particle (mRNP)	AT5G59950.2	RNA-binding (RRM/RBD/RNP motifs) family protein	nucleus	1.01955	+	0
25.3757	26.5748	26.3606	26.8152	27.2389	24.6445	25.2321	27.6429	26.2109	26.1182	26.2149	25.4957	2434000	14785000	13196000	11777000	13322000	8852600	10724000	19668000	1758200	2005500	2695800	1603300	0.000444348	0.00240156	0.00233997	0.0023682	0.00276189	0.0019846	0.00233511	0.00470717	0.000927076	0.000982015	0.0010525	0.000611632	AT5G60160.1	0.00188852	0.00294719	0.000893306	19.5.5.6.4	Protein metabolism	protein degradation	peptidase families	AT5G60160.1	Zn-dependent exopeptidases superfamily protein	cytosol	0.271617		0.179657
28.9256	28.8964	28.7926	29.3329	29.769	28.6536	28.3037	29.4197	30.1898	29.4557	29.4882	29.4756	55406000	73626000	58979000	61038000	38310000	39805000	24110000	68273000	46402000	21519000	42683000	54867000	0.0101149	0.0119593	0.0104584	0.0122739	0.00794235	0.00892357	0.00524986	0.0163399	0.0244672	0.010537	0.0166644	0.0209308	AT5G60640.2	0.0112016	0.00961391	0.0181499	50.5.3	Redox	thioredoxin	PDIL	AT5G60640.2	PDI-like 1-4	endoplasmic reticulum	-0.665432	+	-0.615836
25.839	25.3672	25.8298	24.6857	25.707	24.3623	24.3382	26.1464	25.1942	25.23	24.9699	24.6755	6407400	3475200	7801300	1688300	7437400	3775400	3593800	1191900	2059000	765490	3230300	1832400	0.00116973	0.000564486	0.00138336	0.000339495	0.00154191	0.000846378	0.000782536	0.000285259	0.00108568	0.000374831	0.00126118	0.00069903	AT5G60980.4	0.000864267	0.00086402	0.000855181	35.2	Not assigned	not assigned	not assigned	AT5G60980.4	Nuclear transport factor 2 (NTF2) family protein with RNA binding (RRM-RBD-RNP motifs) domain	nucleus	0.413054		0.121093
27.9086	28.1038	27.9978	27.7549	28.1614	28.1227	27.9478	28.1343	27.7241	27.3096	27.5647	25.6705	14945000	16208000	11279000	11918000	17822000	18231000	15748000	10569000	3152300	2596900	6064500	1387000	0.00272834	0.00263271	0.00200004	0.00239655	0.00369482	0.00408707	0.00342907	0.00252949	0.00166217	0.0012716	0.00236771	0.000529117	AT5G61780.1	0.00243941	0.00343511	0.00145765	16.9.3.1	RNA	RNA processing	messenger ribonucleoprotein particle (mRNP)	AT5G61780.1	TUDOR-SN protein 2	nucleus	0.87403		1.02436
27.026	26.7969	27.3962	26.894	26.7813	26.7772	27.139	27.5486	27.9804	27.3042	27.6523	27.645	4547400	5431500	5695500	3125600	13836000	16444000	31664000	22516000	5880500	4699100	7624000	10572000	0.000830168	0.000882252	0.00100995	0.000628517	0.00286845	0.00368645	0.00689471	0.00538878	0.00310071	0.00230097	0.00297658	0.00403304	AT5G61790.1	0.000837722	0.0047096	0.00310282	18.13.1.1.1	Protein metabolism	protein modification	protein folding and quality control	AT5G61790.1	calnexin 1	endoplasmic reticulum	-0.61719	+	-0.583924
25.5657	25.4242	25.6145	25.6543	26.3353	25.9787	25.8579	25.7306	24.5486	25.0224	26.1368	26.0998	5748400	7858800	8974300	5115300	14569000	3974400	4011600	6609100	3322900	3231900	4608800	6375800	0.00104942	0.00127652	0.00159136	0.00102862	0.00302041	0.00089099	0.00087351	0.00158176	0.00175212	0.00158254	0.00179938	0.00243226	AT5G61820.2	0.00123648	0.00159167	0.00189157	35.2	Not assigned	not assigned	not assigned	AT5G61820.2	unknown protein	plasma membrane	0.112728		0.523695
28.5592	28.8069	28.6946	28.7762	28.8112	29.7077	29.5572	28.4243	29.3393	29.3964	29.4449	29.4731	42538000	58690000	43268000	40929000	52854000	109510000	77635000	26269000	28398000	37252000	52163000	35383000	0.00776569	0.00953317	0.00767247	0.00823028	0.0109576	0.0245502	0.0169047	0.00628699	0.0149739	0.0182409	0.0203656	0.013498	AT5G63860.1	0.0083004	0.0146749	0.0167696	26.1.3.1	Signalling	light	UV-B light	AT5G63860.1	Regulator of chromosome condensation (RCC1) family protein	cytosol,nucleus	-0.704203	+	-0.288321
25.9425	25.6258	25.8139	26.0357	26.3844	25.8174	24.8239	25.9982	24.8354	26.0852	24.9139	25.1178	12345000	13991000	6444900	13322000	18646000	2474100	7684800	8503700	2500500	981040	4000300	1169400	0.00225369	0.00227259	0.00114284	0.00267888	0.00386565	0.000554649	0.00167334	0.0020352	0.00131848	0.000480377	0.0015618	0.000446106	AT5G63870.2	0.002087	0.00203221	0.000951692	18.10.1.1.6	Protein metabolism	protein modification	dephosphorylation	AT5G63870.2	serine/threonine phosphatase 7	cytosol	0.616399		0.517918
27.1061	27.0985	27.1899	26.8924	27.5802	27.3719	27.4236	27.9713	27.2163	26.9168	27.2193	28.144	13097000	29638000	26518000	7000200	45603000	15884000	33633000	39775000	7154900	5378000	15387000	10766000	0.00239097	0.00481418	0.00470229	0.00140765	0.00945432	0.00356091	0.00732346	0.0095194	0.00377269	0.0026334	0.00600742	0.00410705	AT5G64250.1	0.00332877	0.00746452	0.00413014	35.2	Not assigned	not assigned	not assigned	AT5G64250.1	Aldolase-type TIM barrel family protein	peroxisome	-0.302407		0.21263
26.9824	27.4665	28.0792	28.27	27.9354	27.6944	27.515	27.7984	27.4689	25.5583	27.2837	26.152	41913000	48867000	54921000	53527000	51270000	33266000	34164000	27493000	3702300	1754600	4606600	3873300	0.00765159	0.00793759	0.00973883	0.0107636	0.0106292	0.00745765	0.00743908	0.00657993	0.00195218	0.000859159	0.00179852	0.0014776	AT5G64370.1	0.0090229	0.00802646	0.00152186	6.2.2.5	Nucleotide metabolism	nucleotide degradation	pyrimidines	AT5G64370.1	beta-ureidopropionase	cytosol	1.08381		1.12008
25.8489	26.6067	26.009	24.6485	25.4101	23.5931	25.629	25.443	26.1425	25.251	25.0662	25.5293	9932000	13263000	8243500	458360	466040	0	0	0	0	0	0	0	0.00181318	0.00215434	0.00146177	9.21702e-05	9.66184e-05	0	0	0	0	0	0	0	AT5G64430.1	0.00138037	2.41546e-05	0	35.2	Not assigned	not assigned	not assigned	AT5G64430.1	Octicosapeptide/Phox/Bem1p family protein	nucleus	0.281044		0
26.1686	25.3018	26.796	26.8394	24.5302	24.7926	25.1288	25.1819	25.6391	24.3407	25.9922	25.8165	36439000	32304000	68320000	64068000	0	0	0	0	187100000	326090000	161680000	14916000	0.00665226	0.00524722	0.0121148	0.0128832	0	0	0	0	0.0986554	0.159674	0.0631234	0.0056902	ATCG01060.1	0.00922438	0	0.0817857					ATCG01060.1	iron-sulfur cluster binding;4 iron, 4 sulfur cluster binding;electron carriers		0.82933		0
												547768396180	615640219540	563938429080	497297659370	482351166960	446065725700	459250353020	417831067330	189649946025	204222878050	256133279459	262134797430
												Total iBAQ of sample	Total iBAQ of sample	Total iBAQ of sample	Total iBAQ of sample	Total iBAQ of sample	Total iBAQ of sample	Total iBAQ of sample	Total iBAQ of sample	Total iBAQ of sample	Total iBAQ of sample	Total iBAQ of sample	Total iBAQ of sample
[truncated: 22 more columns]

## Sheet: increased
S2 Table. Excretome results.
mean riBAQ (%)	mean riBAQ (%)	mean riBAQ (%)		MapMan.org based	MapMan.org based	MapMan.org based				LFQ based		LFQ based
spi-mut	spi-sup	WT	BINCODE	Protein category Lvl1	Protein category Lvl2	Protein category Lvl3	Majority protein IDs	protein name (TAIR10)	SUBA5	log2‐fold changes: spi-WT	Significant spi_WT	log2‐fold changes: sup-WT	Significant sup_WT	Mol. weight [kDa]	Sequence length	Student's T-test p-value spi_WT	Student's T-test q-value spi_WT	Student's T-test Test statistic spi_WT	Student's T-test p-value sup_WT	Student's T-test q-value sup_WT	Student's T-test Test statistic sup_WT	Protein IDs	Peptides spi-mut-1	Peptides spi-mut-2	Peptides spi-mut-3	Peptides spi-mut-4	Peptides spi-sup-1	Peptides spi-sup-2	Peptides spi-sup-3	Peptides spi-sup-4	Peptides WT-1	Peptides WT-2	Peptides WT-3	Peptides WT-4
0.0211058	0.0106168	0.00674318	15.7.54.2	RNA	RNA biosynthesis	transcriptional activation	AT4G14540.1	nuclear factor Y, subunit B3	nucleus	1.35355	0	-1.35981	0	17.186	161	0.0502876	0.0750254	2.44269	0.0835557	0.35996	-2.07286	AT4G14540.1	1	1	1	1	1	1	1	1	0	1	2	0
0.0123367	0.00175748	0.00369477	35.1	Not assigned	not assigned	not assigned	AT5G52310.1	low-temperature-responsive protein 78 (LTI78) / desiccation-responsive protein 29A (RD29A)	nucleus	1.28024	+	-1.02106	0	77.855	710	0.0209579	0.0379412	3.10591	0.209355	0.469078	-1.40595	AT5G52310.1	11	11	10	6	4	1	4	2	4	4	4	4
0.0160073	0.0054672	0.0112026	21.3.2.2.2.1	Cell	cell wall	pectin	AT3G10740.3	alpha-L-arabinofuranosidase 1	extracellular	0.768541	+	-0.35974	0	75.044	678	0.00184134	0.0111818	5.29344	0.0399901	0.518125	-2.61243	AT3G10740.3;AT3G10740.1;AT3G10740.4;AT3G10740.2	4	6	6	5	3	4	4	2	5	5	5	2
0.120996	0.070511	0.0799204	35.1	Redox	not assigned	not assigned	AT3G10520.1	haemoglobin 2	cytosol	0.641584	+	-0.150321	0	17.871	158	0.00647576	0.0154074	4.0836	0.268645	0.543033	-1.21884	AT3G10520.1	6	6	6	6	7	7	7	3	6	6	7	5
0.00349661	0.00178887	0.00140614	12.3.2.2	DNA	histone	histone modifications	AT5G03740.1	histone deacetylase 2C	nucleus	1.40849	+	-0.141994	0	31.83	294	0.0080299	0.0171739	3.89503	0.766426	0.917282	-0.310856	AT5G03740.1	2	2	2	2	1	2	2	1	2	2	2	1
0.00243827	0.00130938	0	35.2	Protein metabolism	protein degradation	serine protease	AT4G17100.1	unknown protein	nucleus	0.90084	+	-0.0879812	0	49.53	435	0.0270101	0.0413333	2.90916	0.905841	0.975876	-0.123372	AT4G17100.1;AT4G17100.2	2	2	3	2	1	1	1	1	0	0	0	0
0.00411341	0.00114133	0.00241263	23.5.1.6	Protein metabolism	protein translocation	nucleus	AT2G30060.1	Pleckstrin homology (PH) domain superfamily protein	cytosol	0.986392	+	-0.0878491	0	24.389	217	0.0244341	0.0384324	2.98639	0.796768	0.926086	-0.269235	AT2G30060.1	2	2	2	2	1	2	3	2	5	5	4	3
0.00231656	0.000560521	8.59386e-05	13.4.4.1.4	Cell	cell cycle	phragmoplast disassembly	AT3G45640.1	mitogen-activated protein kinase 3	nucleus	1.16541	+	-0.0322447	0	42.716	370	0.00625083	0.0149873	4.11505	0.94394	0.987469	-0.0733128	AT3G45640.1	3	4	3	1	3	0	1	0	0	0	0	1
0.00771969	0.00404001	0.0235769	35.1	Not assigned	not assigned	not assigned	AT3G23760.1	transferases, transferring glycosyl groups	extracellular	1.94565	+	-0.0316815	0	22.737	194	0.000111104	0	8.91427	0.944435	0.984713	-0.0726647	AT3G23760.1	2	3	3	2	3	2	2	2	5	5	5	3
0.165003	0.0129966	0	35.2	Not assigned	not assigned	not assigned	AT5G15970.1	stress-responsive protein (KIN2) / stress-induced protein (KIN2) / cold-responsive protein (COR6.6) / cold-regulated protein (COR6.6)	cytosol	4.71179	+	0	0	6.5512	66	0.000739335	0.0097931	6.30996	1	1	0	AT5G15970.1;AT5G15960.1	2	2	2	2	1	1	1	1	0	0	0	0
0.0226294	0.00257147	0	15.7.54.2	RNA	RNA biosynthesis	transcriptional activation	AT5G47640.1	nuclear factor Y, subunit B2	nucleus	2.67901	+	0	0	20.529	190	4.6031e-05	0	10.4103	1	1	0	AT5G47640.1	2	2	2	2	1	0	0	1	0	0	1	0
0.0093706	0.000395172	0.000516204	35.2	Not assigned	not assigned	not assigned	AT2G21620.1	Adenine nucleotide alpha hydrolases-like superfamily protein	cytosol	2.50104	+	0	0	20.587	187	2.83095e-07	0	24.7961	1	1	0	AT2G21620.1;AT2G21620.2	3	4	3	3	0	1	1	0	0	0	0	1
0.00164684	0.000300827	0.000271909	50.3.4	Protein metabolism	protein degradation	peptidase families	AT4G14570.1	acylaminoacyl-peptidase-related	cytosol	2.00535	+	0	0	90.447	819	0.000414893	0.01	7.02648	1	1	0	AT4G14570.1	4	4	4	4	0	1	2	2	0	1	1	1
0.00346675	0.000340358	0.000214821	50.5.3	Carbohydrate metabolism	minor CHO metabolism	others	AT5G57655.2	xylose isomerase family protein	extracellular	1.95025	+	0	0	53.719	477	0.00219014	0.0100408	5.11444	1	1	0	AT5G57655.2;AT5G57655.1	6	5	5	4	1	1	1	1	1	0	1	0
0.0024367	0.000646561	0	26.3.2.3.1	Stress	abiotic stress	temperature	AT5G02490.1	Heat shock protein 70 (Hsp 70) family protein	cytosol	1.83022	+	0	0	71.386	653	0.00341012	0.0104478	4.67599	1	1	0	AT5G02490.1;AT1G56410.1	12	11	9	9	8	9	10	6	11	13	11	6
0.00402123	0.00129754	0.00122373	10.4.1.1	Redox	hydrogen peroxide removal	ascorbate-glutathione cycle	AT4G32320.1	ascorbate peroxidase 6	cytosol	1.8046	+	0	0	36.239	329	0.00192192	0.0106957	5.24885	1	1	0	AT4G32320.1	3	3	3	3	1	1	1	0	1	1	1	1
0.00250021	0	0.000286937	50.2.7	Carbohydrate metabolism	minor CHO metabolism	transferases	AT3G17770.1	Dihydroxyacetone kinase	cytosol	1.77016	+	0	0	61.92	595	0.00297624	0.0107541	4.80802	1	1	0	AT3G17770.1	4	4	4	4	0	0	0	0	0	1	1	1
0.0012591	0.000767302	0.000210817	11.2.2.2	Hormone metabolism	auxin	perception and signal transduction	AT3G15880.3	WUS-interacting protein 2	nucleus	1.55529	+	0	0	122.92	1125	0.0210321	0.0376642	3.10314	1	1	0	AT3G15880.3;AT3G15880.4;AT3G15880.1;AT3G15880.2;AT5G27030.1;AT5G27030.2	4	4	3	4	3	1	1	1	1	0	1	2
0.00109947	0.000390192	0	20.5.8.1	Cell	cytoskeleton	cp-actin-dependent plastid movement	AT2G26570.2	Plant unkown protein (DUF827)	plasma membrane	1.5155	+	0	0	89.293	807	0.00234537	0.00964706	5.04493	1	1	0	AT2G26570.2;AT2G26570.1	4	4	4	3	2	2	2	0	0	0	0	0
0.00394615	0.00283569	0.00299018	22.9.1.2	Vesicle trafficking	regulation of membrane tethering and fusion	RAB-GTPase activities	AT4G17170.1	RAB GTPase homolog B1C	vacuole	1.44337	+	0	0	23.164	211	0.000236223	0.00523077	7.78722	1	1	0	AT4G17170.1;AT4G17160.1;AT4G35860.1;AT4G35860.2	4	4	3	3	2	2	2	1	1	1	1	1
0.0079447	0.00082877	0.00344255	18.13.5.2	Protein metabolism	protein modification	protein folding and quality control	AT3G25220.1	FK506-binding protein 15 kD-1	endoplasmic reticulum	1.29641	+	0	0	16.355	153	0.00767057	0.0163077	3.93477	1	1	0	AT3G25220.1	3	5	3	4	1	1	1	1	1	1	2	0
0.00264405	0.00422103	0.000527133	17.3.1.6.7	Protein metabolism	protein synthesis	translation initiation	AT3G11400.1	eukaryotic translation initiation factor 3G1	cytosol	1.24268	+	0	0	32.714	294	0.00245453	0.00894545	4.9991	1	1	0	AT3G11400.1;AT3G11400.2	1	1	1	1	2	1	2	1	0	1	0	1
0.00451683	0	0.00405892	37633	DNA	histone	H2B-type histone	AT5G59910.1	Histone superfamily protein	nucleus	1.04571	+	0	0	16.449	150	0.00248215	0.00878571	4.98787	1	1	0	AT5G59910.1	1	1	1	1	0	0	0	0	1	1	1	1
0.00465048	0.00079172	0	16.9.1.1.2	RNA	RNA processing	messenger ribonucleoprotein particle (mRNP)	AT5G59950.2	RNA-binding (RRM/RBD/RNP motifs) family protein	nucleus	1.01955	+	0	0	18.887	178	0.00138262	0.0092	5.59862	1	1	0	AT5G59950.2;AT5G59950.3;AT5G59950.1;AT5G59950.5;AT5G59950.4	3	2	2	2	1	0	1	1	0	0	0	0
0.0012123	0.000203423	0.000133764	50.3.2	Not assigned	not assigned	glycosylase	AT3G23640.2	heteroglycan glucosidase 1	cytosol	1.00475	+	0	0	110.88	991	0.000435846	0.00947368	6.96296	1	1	0	AT3G23640.2;AT3G23640.1;AT3G23640.3	4	4	4	2	1	2	1	0	1	1	1	0
0.00179321	0.00042915	0	22.6.5.1.1	Vesicle trafficking	endomembrane trafficking	protein recycling	AT1G21380.1	Target of Myb protein 1	cytosol,nucleus	0.610459	+	0	0	55.791	506	0.0210934	0.0373913	3.10086	1	1	0	AT1G21380.1	2	2	2	1	1	0	0	1	0	0	0	0
0.0848867	0.0488846	0.0433555	1900-02-04 02:24:00	Protein metabolism	protein degradation	cysteine protease	AT3G12490.1	cystatin B	cytosol	0.647731	+	0.0378518	0	17.482	158	0.00184181	0.0109333	5.29318	0.862705	0.953159	0.180496	AT3G12490.1;AT3G12490.2	6	5	6	4	5	5	5	3	4	5	5	3
0.0159215	0.00898564	0.000492478	15.7.54.3	RNA	RNA biosynthesis	transcriptional activation	AT3G48590.1	nuclear factor Y, subunit C1	nucleus	2.23615	+	0.0776143	0	25.328	234	0.000136661	0	8.59173	0.936182	0.983359	0.0834849	AT3G48590.1	3	3	2	2	1	2	2	2	0	0	1	0
0.0269542	0.024786	0.0125864	50.3.5	Protein metabolism	protein degradation	metalloprotease	AT4G38220.1	Peptidase M20/M25/M40 family protein	plasma membrane	0.641533	+	0.10827	0	47.739	430	0.0107031	0.0218148	3.65025	0.58647	0.823406	0.574559	AT4G38220.1;AT4G38220.2	7	10	9	6	7	9	9	6	5	5	6	4
0.0362533	0.0236708	0.00867741	50.1.1	Not assigned	not assigned	oxidoreductase acting on CH-OH group of donor	AT2G29290.1	NAD(P)-binding Rossmann-fold superfamily protein	peroxisome	0.911232	+	0.122906	0	26.693	245	0.0189808	0.0314667	3.18395	0.507749	0.789675	0.704123	AT2G29290.1;AT2G29290.2;AT2G29350.2;AT2G29350.3;AT2G29350.1;AT2G29370.1;AT2G29150.1	6	5	5	6	6	6	5	4	4	3	4	5
0.0597671	0.0330543	0.0246454	6.1.4.3	Nucleotide metabolism	nucleotide salvage	purines	AT3G09820.1	adenosine kinase 1	cytosol	1.00089	+	0.147816	0	37.836	344	0.0307113	0.0448642	2.81111	0.741394	0.899828	0.345661	AT3G09820.1;AT3G09820.2	7	7	8	8	7	6	6	6	6	8	9	5
0.345279	0.144892	0.13521	35.1	Not assigned	not assigned	not assigned	AT1G76180.2	Dehydrin family protein	nucleus	1.40725	+	0.181205	0	20.786	185	0.0147724	0.0297521	3.38467	0.667732	0.855336	0.451145	AT1G76180.2;AT1G76180.1	12	11	10	8	8	9	8	8	9	9	9	5
0.00944455	0.00388765	0.000497384	9.3.3.1.6.5	Secondary metabolism	glucosinolates	Met to glucosinolates	AT1G24100.1	UDP-glycosyltransferase	peroxisome	1.72293	+	0.188847	0	51.002	460	6.35261e-05	0	9.83915	0.868107	0.955844	0.173309	AT1G24100.1	6	5	6	7	3	1	0	4	0	0	2	1
0.00508688	0.00223356	0.00095261	2001-10-07	Coenzyme metabolism	FMN/FAD	ribitol kinase	AT4G30310.2	FGGY family of carbohydrate kinase	cytosol	1.15842	+	0.208341	0	62.551	579	0.000324956	0.00746667	7.34855	0.374736	0.665536	0.958691	AT4G30310.2;AT4G30310.1;AT4G30310.4;AT4G30310.3	6	6	6	6	5	4	4	3	2	2	2	1
0.0173109	0.0100604	0.00729512	35.1	Protein metabolism	protein translocation	protein targeting	AT1G72160.1	Sec14p-like phosphatidylinositol transfer family protein	cytosol	1.00017	+	0.231674	0	56.104	490	0.026146	0.0408267	2.93414	0.565664	0.812386	0.607697	AT1G72160.1	8	7	8	8	6	7	8	6	4	3	6	3
0.00323069	0.00309858	0.00129162	50.3.2	Not assigned	not assigned	glycosylase	AT5G58090.1	O-Glycosyl hydrolases family 17 protein	plasma membrane	1.30646	+	0.310895	0	52.211	477	0.00695825	0.0145116	4.02007	0.665397	0.854886	0.454576	AT5G58090.1	3	2	2	2	3	2	1	1	0	1	0	1
0.0636545	0.0471031	0.0416674	35.1	RNA	RNA regulation of transcription	Methyl binding domain proteins	AT1G15340.1	methyl-CPG-binding domain 10	nucleus	0.972657	+	0.311804	0	42.357	384	0.000585511	0.0118333	6.59193	0.0579432	0.371212	2.33875	AT1G15340.1;AT1G15340.2	18	16	17	17	9	14	13	11	12	16	18	7
0.0882803	0.0428634	0.0265691	24.1.1.2.5	Transport	primary active transport	V-type ATPase complex	AT4G11150.1	vacuolar ATP synthase subunit E1	golgi,vacuole	1.47611	+	0.319978	0	26.06	230	0.00056978	0.0123478	6.62549	0.350172	0.645523	1.01296	AT4G11150.1;AT1G64200.2;AT1G64200.1;AT1G64200.3;AT3G08560.1	8	9	8	8	6	8	8	7	5	4	6	3
0.00213319	0.00221918	0.000195548	9.3.3.1.9	Secondary metabolism	glucosinolates	Met to glucosinolates	AT1G74090.1	Sulfotransferase	cytosol	1.23997	+	0.320925	0	40.464	350	0.0167112	0.0297812	3.28532	0.654278	0.850731	0.470999	AT1G74090.1	3	3	1	2	1	4	4	1	0	0	0	1
0.0242052	0.0193678	0.0105179	2.1.1.5	Cellular respiration	glycolysis	cytosolic glycolysis	AT1G56190.2	Phosphoglycerate kinase family protein	peroxisome	0.870308	+	0.339356	0	42.615	405	0.0136082	0.0282414	3.45149	0.294005	0.56885	1.14975	AT1G56190.2;AT1G56190.1	13	16	15	13	12	16	16	11	12	15	15	10
0.00784817	0.00218246	0.00175026	1900-02-04 04:48:00	Not assigned	not assigned	not assigned	AT3G54440.1	glycoside hydrolase family 2 protein	cytosol	2.31229	+	0.359429	0	125.41	1107	0.0015216	0.0087619	5.49524	0.585598	0.824113	0.575934	AT3G54440.1;AT3G54440.2;AT3G54440.3	11	13	12	11	4	5	5	7	4	3	4	4
0.00427957	0.00285617	0	13.4.4.1.4	Cell	cell cycle	phragmoplast disassembly	AT2G43790.1	MAP kinase 6	cytosol	0.638856	+	0.362147	0	45.057	395	0.0165475	0.0300157	3.2932	0.517958	0.788687	0.686629	AT2G43790.1	5	4	3	4	0	3	3	2	0	0	0	0
0.0158726	0.0104979	0.00991739	35.1	Cell	LEA proteins	late embryogenesis abundant	AT2G44060.2	Late embryogenesis abundant protein, group 2	cytosol	1.13907	+	0.393998	0	36.036	325	0.00887383	0.0202828	3.80901	0.265439	0.539506	1.22798	AT2G44060.2;AT2G44060.1	7	8	7	7	6	5	5	7	3	3	3	4
0.0212546	0.0171664	0.00920997	50.2.4	Carbohydrate metabolism	carbohydrate handling	UDP glucosyl and glucoronyl transferases	AT3G16520.2	UDP-glucosyl transferase 88A1	cytosol	1.00087	+	0.399909	0	49.538	446	0.00721486	0.0147273	3.98826	0.263256	0.537781	1.23425	AT3G16520.2;AT3G16520.1;AT3G16520.3	5	6	6	6	8	7	6	4	4	6	6	4
0.00624023	0.00167116	0.00193889	19.2.1.1.5	Protein metabolism	protein degradation	26S proteasome	AT3G14290.1	20S proteasome alpha subunit E2	cytosol,nucleus	1.84734	+	0.403213	0	25.977	237	0.00830505	0.0182128	3.86592	0.519474	0.786245	0.684051	AT3G14290.1;AT1G53850.2;AT1G53850.1	3	3	3	3	1	2	2	1	1	1	1	1
0.193006	0.168355	0.081656	10.4.1.1	Redox	hydrogen peroxide removal	ascorbate-glutathione cycle	AT1G07890.8	ascorbate peroxidase 1	cytosol	1.26327	+	0.403977	0	27.561	250	0.00679122	0.0148571	4.04149	0.286917	0.559631	1.16853	AT1G07890.8;AT1G07890.7;AT1G07890.5;AT1G07890.4;AT1G07890.3;AT1G07890.2;AT1G07890.1;AT1G07890.6	10	10	9	8	9	10	9	7	8	8	9	5
0.0444398	0.035347	0.0199547	50.1.1	Not assigned	not assigned	oxidoreductase acting on CH-OH group of donor	AT2G37760.2	NAD(P)-linked oxidoreductase superfamily protein	cytosol	0.998152	+	0.465268	0	34.684	311	0.0026619	0.0098	4.91809	0.119776	0.381288	1.813	AT2G37760.2;AT2G37760.1;AT2G37760.7;AT2G37760.6;AT2G37760.4;AT2G37760.3;AT2G37760.5	9	10	9	8	6	12	11	4	5	7	7	5
0.15815	0.22909	0.0895654	5.1.1.3	Lipid metabolism	lipid synthesis	fatty acid synthesis	AT1G04410.1	Lactate/malate dehydrogenase family protein	vacuole	0.662718	+	0.489289	0	35.571	332	0.00828639	0.0184086	3.86786	0.217451	0.471866	1.37779	AT1G04410.1;AT5G43330.1;AT5G56720.1	13	14	14	13	15	15	15	14	11	11	12	12
0.00977793	0.00945876	0.003517	50.1.1	Not assigned	not assigned	oxidoreductase acting on CH-OH group of donor	AT2G37790.1	NAD(P)-linked oxidoreductase superfamily protein	cytosol	1.18197	+	0.499105	0	34.913	314	0.00910685	0.0203564	3.78686	0.216007	0.472017	1.38274	AT2G37790.1	5	6	5	5	6	9	9	3	3	4	4	3
0.0562156	0.161274	0.186704	17.4.2.1	Protein metabolism	protein synthesis	translation elongation	AT5G19510.1	Translation elongation factor EF1B/ribosomal protein S6 family protein	cytosol	1.10762	+	0.512809	0	24.201	224	0.00258845	0.0101379	4.94594	0.245084	0.509089	1.28831	AT5G19510.1	2	3	3	2	3	3	3	2	4	4	3	3
0.0219547	0.0103972	0.000459294	20.3.2.4	Cell	cytoskeleton	actin and tubulin folding	AT1G08780.1	ABI3-interacting protein 3	nucleus	2.14447	+	0.515087	0	14.88	129	0.00101728	0.00767568	5.93935	0.521501	0.785086	0.680612	AT1G08780.1	2	2	2	2	2	1	2	2	1	0	0	0
0.00236235	0.00230688	0	50.2.7	Signalling	phosphinositides	inositol-1,3,4-trisphosphate 5/6-kinase	AT5G16760.1	Inositol 1,3,4-trisphosphate 5/6-kinase family protein	cytosol	0.72515	+	0.515453	0	36.219	319	0.0308449	0.0449325	2.80781	0.331622	0.629187	1.056	AT5G16760.1	4	5	3	5	1	2	2	1	0	0	0	0
0.00160738	0.000925043	0.00155283	3.1.2.4	Carbohydrate metabolism	carbohydrate synthesis	sucrose	AT5G42740.2	Sugar isomerase (SIS) family protein	cytosol	1.01616	0	0.577271	0	61.717	560	0.0406773	0.0594831	2.59973	0.307335	0.587164	1.11544	AT5G42740.2;AT5G42740.1;AT5G42740.3	4	3	2	3	4	2	2	1	1	2	1	1
0.00481246	0.00190794	0.00205467	38499	Cell	cell death	MCP2 metacaspase-like regulator	AT1G79340.1	metacaspase 4	cytosol	2.17435	+	0.622499	0	45.483	418	0.000324519	0.008	7.35035	0.311533	0.594962	1.10489	AT1G79340.1;AT1G79330.1;AT1G79320.1	4	4	4	3	4	2	3	1	2	1	2	1
0.0811991	0.0876899	0.0542747	1900-02-04 02:24:00	Lipid metabolism	lipid synthesis	acyl coa ligase	AT3G48990.1	AMP-dependent synthetase and ligase family protein	peroxisome	0.772047	+	0.646106	0	55.544	514	0.000778663	0.00946667	6.2486	0.084218	0.360196	2.06716	AT3G48990.1	11	11	11	10	13	13	11	9	8	10	11	11
0.109943	0.0976638	0.0660316	36932	Redox	enzymatic reactive oxygen species scavengers	catalase	AT4G35090.2	catalase 2	peroxisome	1.11403	+	0.662669	0	54.994	474	0.0114502	0.0224364	3.59389	0.165956	0.425617	1.57662	AT4G35090.2;AT4G35090.3;AT4G35090.1	15	14	15	15	16	16	17	14	14	14	15	10
0.216218	0.216501	0.132796	39142	Photosynthesis	photorespiration	glycerate kinase	AT1G80380.3	D-glycerate kinase	cytosol	0.850206	+	0.663785	0	40.819	364	0.00609776	0.0153766	4.13719	0.0567525	0.376444	2.35393	AT1G80380.3;AT1G80380.4;AT1G80380.2;AT1G80380.8;AT1G80380.7;AT1G80380.6;AT1G80380.5;AT1G80380.1	14	18	17	11	11	16	15	10	15	13	16	11
0.00413607	0.00461589	0.00197459	1900-02-04 02:24:00	Not assigned	not assigned	not assigned	AT1G54030.1	Modified vacuolar phenotype 1	vacuole	1.06863	+	0.666893	0	46.082	417	0.0220681	0.0367324	3.06553	0.409451	0.699776	0.88654	AT1G54030.1;AT1G54030.2	3	3	3	2	1	2	2	2	2	3	1	1
0.0137229	0.00856788	0.0070252	35.1	Not assigned	not assigned	not assigned	AT4G14030.2	selenium-binding protein 1	cytosol	0.638972	+	0.686286	0	54.056	490	0.0121588	0.0237838	3.54407	0.0255489	1	2.95193	AT4G14030.2;AT4G14030.1	9	10	10	9	7	6	5	3	7	6	7	4
0.0094985	0.00225427	0.00126841	6.1.4.3	Nucleotide metabolism	nucleotide salvage	purines	AT5G03300.1	adenosine kinase 2	cytosol	2.73721	+	0.721671	0	37.846	345	0.000215221	0.00566667	7.91936	0.292492	0.56893	1.15372	AT5G03300.1;AT5G03300.3;AT5G03300.2	7	7	7	7	6	6	6	6	6	8	8	4
0.00468057	0.00378017	0.000209222	35.1	Not assigned	not assigned	not assigned	AT3G16990.1	Haem oxygenase-like, multi-helical	cytosol	1.68249	+	0.736478	0	25.07	221	0.0025836	0.0103158	4.94781	0.0796537	0.357853	2.10744	AT3G16990.1	3	5	3	3	4	3	5	4	0	0	1	1
0.00304037	0.00105483	0	50.2.3	Secondary metabolism	flavonoids	anthocyanins	AT5G39050.1	HXXXD-type acyl-transferase family protein	vacuole	1.65231	+	0.739149	0	51.764	469	0.00100627	0.00788889	5.95171	0.0629055	0.378114	2.27877	AT5G39050.1	3	4	3	4	0	2	2	2	0	0	0	0
0.00375892	0.0032046	0.00222434	22.4.2.1	Vesicle trafficking	coat protein II (COPII) coatomer machinery	coat protein recruiting	AT4G02080.1	secretion-associated RAS super family 2	plasma membrane	1.25928	+	0.747843	0	22.03	193	3.94447e-06	0	15.8887	0.108374	0.364119	1.88518	AT4G02080.1;AT3G62560.1;AT1G56330.1;AT1G09180.1;AT1G02620.1	1	2	2	1	1	1	1	2	1	1	1	1
0.0145077	0.0176538	0.00687946	17.3.2.4.2	Protein metabolism	protein synthesis	translation initiation	AT5G57870.2	MIF4G domain-containing protein / MA3 domain-containing protein	cytosol	0.631642	+	0.748982	0	85.157	776	0.0176221	0.0304923	3.24292	0.0517088	0.384214	2.42219	AT5G57870.2;AT5G57870.1	9	9	9	9	9	10	10	8	8	7	8	7
0.00429733	0.00671557	0	17.1.1.1.10	Protein metabolism	protein synthesis	cytosolic ribosome	AT2G27530.2	Ribosomal protein L1p/L10e family	cytosol	1.47129	+	0.751105	0	24.425	216	0.000787477	0.00916129	6.23534	0.189448	0.442748	1.47969	AT2G27530.2;AT2G27530.1;AT1G08360.1;AT5G22440.2;AT5G22440.1	1	1	1	1	3	1	3	1	0	0	0	0
0.00403556	0.00306279	0	23.5.1.6	Protein metabolism	protein translocation	nucleus	AT5G58590.1	RAN binding protein 1	cytosol	1.25439	+	0.751997	0	24.722	219	0.0019946	0.0104681	5.21042	0.207894	0.468316	1.41113	AT5G58590.1	3	3	3	3	2	3	3	1	0	1	1	0
0.00594411	0.00259571	0	35.1	Not assigned	not assigned	not assigned	AT4G23730.1	Galactose mutarotase-like superfamily protein	cytosol	2.4098	+	0.758113	0	34.628	306	0.00200435	0.01025	5.20539	0.369462	0.66095	0.9701	AT4G23730.1;AT4G23730.3;AT4G23730.2	4	4	5	2	2	2	3	2	0	0	0	0
0.637214	0.50714	0.322358	3.1.2.1	Carbohydrate metabolism	carbohydrate synthesis	sucrose	AT3G55440.1	triosephosphate isomerase	cytosol	1.15548	+	0.793058	0	27.169	254	0.00326638	0.0106061	4.71752	0.0327692	0.6726	2.76196	AT3G55440.1	13	14	13	13	12	11	11	10	12	13	13	12
0.241464	0.273293	0.126136	35.1	Not assigned	not assigned	not assigned	AT4G39260.1	cold, circadian rhythm, and RNA binding 1	nucleus	1.10946	0	0.795592	0	16.578	169	0.0361482	0.0538698	2.68801	0.185225	0.435623	1.49625	AT4G39260.1;AT4G39260.3;AT4G39260.2;AT4G39260.4	6	7	7	5	6	6	6	5	3	5	5	3
0.0408196	0.0241905	0.0103648	1900-02-04 02:24:00	Secondary metabolism	phenylpropanoids	unknown	AT2G33590.1	NAD(P)-binding Rossmann-fold superfamily protein	cytosol	1.48932	+	0.820873	0	35.875	321	0.0163159	0.0302258	3.30451	0.121616	0.38227	1.80199	AT2G33590.1	8	8	8	8	6	5	5	4	4	3	5	4
0.148558	0.0552772	0.0277319	35.2	Not assigned	not assigned	not assigned	AT3G44100.1	MD-2-related lipid recognition domain-containing protein	extracellular	1.847	+	0.822169	0	16.07	152	0.00867067	0.02	3.82886	0.208759	0.468908	1.40806	AT3G44100.1	3	3	3	3	2	2	2	3	3	2	3	2
0.0299966	0.0143726	0.00411163	35.1	Not assigned	not assigned	not assigned	AT4G15545.1	unknown protein	nucleus	1.7917	+	0.858626	0	37.206	337	0.0313325	0.0449512	2.79591	0.200391	0.472442	1.43831	AT4G15545.1;AT1G16520.1	9	10	10	8	7	6	7	7	3	4	4	2
0.103052	0.0754657	0.0380266	1.1.8.1.5.4	Photosynthesis	photophosphorylation	chlororespiration	AT2G04039.2	unknown protein	cytosol	1.52943	+	0.88018	0	18.335	165	0.000547995	0.0106667	6.67375	0.0244926	1	2.98454	AT2G04039.2;AT2G04039.1;AT2G04039.3	4	4	4	3	4	3	3	2	2	2	2	2
0.026222	0.0175455	0.007461	5.7.2.1.1	Lipid metabolism	lipid degradation	phospholipase activities	AT2G42690.1	alpha/beta-Hydrolases superfamily protein	cytosol	1.12948	+	0.892687	0	46.056	412	0.00049981	0.0112	6.78882	0.115618	0.377305	1.8385	AT2G42690.1	6	6	6	4	5	5	4	2	4	4	4	2
0.0444508	0.0549328	0.0283026	4.1.4.2.2	Amino acid metabolism	amino acid synthesis	Cys	AT4G14880.5	O-acetylserine (thiol) lyase	cytosol	0.672615	+	0.893805	0	33.805	322	0.00167838	0.00986047	5.39082	0.0318162	0.683579	2.78429	AT4G14880.5;AT4G14880.4;AT4G14880.3;AT4G14880.2;AT4G14880.1;AT3G22460.2;AT3G22460.1	6	7	4	5	4	6	6	4	5	6	6	4
0.0117093	0.00733236	0.00328449	4.2.8.3.3	Amino acid metabolism	amino acid degradation	Trp/Phe/Tyr	AT1G12050.1	Fumarylacetoacetase	cytosol	1.54224	+	0.920784	0	46.095	421	0.00907913	0.02056	3.78946	0.091205	0.367636	2.0096	AT1G12050.1	7	7	7	6	5	6	7	5	3	5	3	3
0.00227574	0.00307431	0	50.1.1	Carbohydrate metabolism	minor CHO metabolism	others	AT2G37770.2	NAD(P)-linked oxidoreductase superfamily protein	peroxisome	0.996225	+	0.921564	0	35.136	315	0.00743915	0.0159101	3.96148	0.120459	0.381687	1.8089	AT2G37770.2;AT2G37770.1	3	2	3	2	4	3	3	1	0	0	0	0
0.0241984	0.0191788	0.00496607	35.1	Not assigned	not assigned	not assigned	AT3G51780.1	BCL-2-associated athanogene 4	cytosol	1.6253	+	0.931073	0	29.21	269	0.00324257	0.0107692	4.7246	0.087575	0.364679	2.03892	AT3G51780.1	4	4	4	4	4	5	4	5	4	3	3	3
0.0221576	0.00648379	0.00513919	2.1.3.3	Cellular respiration	glycolysis	methylglyoxal degradation	AT3G02720.1	Class I glutamine amidotransferase-like superfamily protein	cytosol	2.45225	+	0.967825	0	41.645	388	0.0292214	0.0443567	2.84896	0.352467	0.641994	1.00776	AT3G02720.1	6	7	7	6	2	2	1	3	1	2	1	2
0.0113682	0.0066571	0.013102	11.10.2.4.2	Hormone metabolism	signalling peptides	CRP (cysteine-rich-peptide) category	AT2G39360.1	Protein kinase superfamily protein	plasma membrane	2.94732	+	0.981951	0	91.32	815	6.42247e-05	0	9.82027	0.45769	0.748122	0.793535	AT2G39360.1	1	1	1	1	1	1	1	1	1	1	1	1
0.0481405	0.0465321	0.0226639	23.5.1.6	Protein metabolism	protein translocation	nucleus	AT1G07140.1	Pleckstrin homology (PH) domain superfamily protein	cytosol	1.02478	+	1.01553	0	25.601	228	0.0164114	0.029984	3.29983	0.0357698	0.534074	2.69592	AT1G07140.1	5	6	5	5	5	5	7	4	5	6	5	3
0.00321371	0.00580191	0.000333807	50.1.3	Not assigned	not assigned	oxidoreductase acting on CH-CH group of donor	AT3G56460.1	GroES-like zinc-binding alcohol dehydrogenase family protein	peroxisome	1.71143	+	1.04962	0	37.265	348	0.0024492	0.00928302	5.00129	0.116991	0.373	1.82998	AT3G56460.1	2	2	3	2	4	4	4	1	0	0	0	1
0.00982056	0.00955128	0.00130967	38141	Carbohydrate metabolism	minor CHO metabolism	mannose metabolism	AT2G38740.1	Haloacid dehalogenase-like hydrolase (HAD) superfamily protein	cytosol	1.69728	+	1.05501	0	26.732	244	0.00110828	0.00968421	5.84272	0.0833023	0.366384	2.07506	AT2G38740.1	5	4	3	2	3	3	4	4	1	1	1	1
0.00706053	0.00335988	0.0018292	50.1.3	Not assigned	not assigned	oxidoreductase acting on CH-CH group of donor	AT4G21580.3	oxidoreductase, zinc-binding dehydrogenase family protein	cytosol	2.12715	+	1.07466	0	33.835	319	0.0218093	0.0369929	3.07474	0.210289	0.466466	1.40265	AT4G21580.3;AT4G21580.1;AT4G21580.2	4	5	4	4	1	2	4	3	1	1	1	2
0.038858	0.211414	0.00837146	35.1	DNA	DNA repair	unknown	AT5G38470.2	Rad23 UV excision repair protein family	nucleus	1.18086	0	1.11678	0	34.712	332	0.0497355	0.0735918	2.45082	0.0341463	0.629455	2.73088	AT5G38470.2;AT5G38470.1	5	6	5	3	3	4	5	3	2	2	2	1
0.048643	0.0366629	0.0281295	22.9.1.8	Vesicle trafficking	regulation of membrane tethering and fusion	RAB-GTPase activities	AT2G44610.1	Ras-related small GTP-binding family protein	golgi	2.06623	+	1.17752	0	23.13	208	0.0134217	0.0270609	3.46278	0.116731	0.376986	1.83159	AT2G44610.1;AT5G10260.1;AT2G22290.1;AT5G64990.1	4	5	5	5	5	6	5	3	6	5	6	5
0.00946737	0.00571312	0.00272587	11.2.2.2	Hormone metabolism	auxin	perception and signal transduction	AT1G15750.4	Transducin family protein / WD-40 repeat family protein	cytosol	1.75587	+	1.25098	0	124.3	1131	0.0147452	0.03	3.38617	0.0977768	0.356595	1.9594	AT1G15750.4;AT1G15750.3;AT1G15750.2;AT1G15750.1	6	6	6	6	6	3	2	5	2	3	2	4
0.00372722	0.00340512	0.00086529	35.1	Not assigned	not assigned	not assigned	AT3G21360.1	2-oxoglutarate (2OG) and Fe(II)-dependent oxygenase superfamily protein	cytosol	1.4457	+	1.25179	0	37.211	330	0.012757	0.025193	3.50446	0.0682557	0.379676	2.21938	AT3G21360.1	3	5	5	3	3	3	3	3	1	1	1	0
0.00921932	0.00457754	0.00130922	35.1	Not assigned	not assigned	not assigned	AT1G66130.1	NAD(P)-binding Rossmann-fold superfamily protein	peroxisome	2.36534	+	1.28249	0	40.097	364	0.000979903	0.00811429	5.98194	0.127799	0.383114	1.76617	AT1G66130.1	3	3	3	3	1	0	1	2	1	1	1	1
0.0153245	0.0131274	0.00338284	18.13.5.1	Protein metabolism	protein modification	protein folding and quality control	AT4G34870.1	rotamase cyclophilin 5	cytosol	2.39214	+	1.30347	0	18.378	172	0.00321138	0.0109375	4.73396	0.183006	0.43711	1.50509	AT4G34870.1	4	3	3	4	2	3	3	2	2	3	4	1
0.00855111	0.00670651	0.00466218	22.8.1.1	Vesicle trafficking	SNARE target membrane recognition and fusion complexes	Qa-type SNARE components	AT5G08080.4	syntaxin of plants 132	plasma membrane	1.95204	+	1.30909	0	34.225	304	0.000334858	0.007	7.30834	0.0570302	0.373125	2.35036	AT5G08080.4;AT5G08080.1;AT5G08080.3;AT5G08080.5;AT5G08080.2;AT3G03800.2;AT3G03800.1	2	3	4	3	1	2	1	2	2	2	2	1
0.104504	0.101737	0.0257991	35.1	Carbohydrate metabolism	gluconeogenesis / glyoxylate cycle	unknown	AT3G16910.1	acyl-activating enzyme 7	peroxisome	2.03773	+	1.4395	0	62.956	569	0.0106935	0.0220187	3.651	0.091561	0.365189	2.00679	AT3G16910.1	7	7	6	6	7	9	8	6	4	4	6	5
0.00243059	0.00347353	0.00138886	35.2	Not assigned	not assigned	not assigned	AT1G27090.1	glycine-rich protein	nucleus	1.59784	+	1.43984	0	46.018	420	0.00244933	0.00911111	5.00123	0.111753	0.364489	1.86303	AT1G27090.1	1	1	1	1	3	2	2	1	2	2	0	2
0.0101236	0.00964481	0	35.1	Not assigned	not assigned	not assigned	AT5G45550.1	Mob1/phocein family protein	golgi	1.7848	+	1.45874	0	24.696	215	0.000604375	0.01136	6.55303	0.0942906	0.3608	1.98559	AT5G45550.1;AT4G19045.1	3	3	4	4	2	2	2	3	0	0	0	0
0.0452144	0.0359785	0.0095035	35.1	Not assigned	not assigned	not assigned	AT2G31670.1	Stress responsive alpha-beta barrel domain protein	peroxisome	2.19019	+	1.49454	0	28.865	263	0.000623136	0.0109231	6.5157	0.0432652	0.504457	2.55386	AT2G31670.1	4	5	5	5	6	6	5	4	3	5	4	4
0.00716753	0.0054737	0.00201997	18.10.1.2.6	Protein metabolism	protein modification	dephosphorylation	AT4G28400.3	Protein phosphatase 2C family protein	plasma membrane	1.93506	+	1.55228	0	28.777	261	0.015803	0.0299512	3.33019	0.047079	0.409	2.4913	AT4G28400.3;AT4G28400.1;AT4G28400.2	4	5	3	4	4	3	4	2	1	2	2	3
0.0295634	0.0262628	0.00497862	35.2	Cell	cell wall	HRGP	AT4G28300.2	unkown protein (DUF1421)	nucleus	2.18802	+	1.58457	0	47.993	438	0.0143751	0.0294576	3.4068	0.0843144	0.357786	2.06633	AT4G28300.2;AT4G28300.1	3	2	3	2	2	2	2	1	1	1	1	1
0.00790772	0.00472769	0.000973642	3.11.2.1	Carbohydrate metabolism	gluconeogenesis / glyoxylate cycle	pyruvate orthophosphate dikinase activity	AT4G15530.7	pyruvate orthophosphate dikinase	cytosol,plastid	1.7307	0	1.60079	0	93.379	857	0.0400443	0.0595227	2.61142	0.0760855	0.371862	2.14062	AT4G15530.7;AT4G15530.3;AT4G15530.2;AT4G15530.4;AT4G15530.1;AT4G15530.6;AT4G15530.5	15	17	16	13	11	9	10	5	1	5	4	3
0.00744642	0.00703718	0.00344804	35.1	RNA	RNA regulation of transcription	unknown	AT1G11650.2	RNA-binding (RRM/RBD/RNP motifs) family protein	nucleus	2.35439	+	1.69136	0	44.114	405	0.00239945	0.00946154	5.02193	0.0558607	0.375161	2.36553	AT1G11650.2;AT1G11650.1	2	2	2	2	1	3	3	2	1	1	1	1
0.0534998	0.0510911	0.0120346	35.1	RNA	RNA RNA binding	unknown	AT2G21660.1	cold, circadian rhythm, and rna binding 2	nucleus	1.96772	0	1.73984	0	16.89	176	0.0384957	0.0582989	2.64087	0.0724726	0.371605	2.17587	AT2G21660.1;AT2G21660.2	3	4	3	3	4	4	5	2	2	2	2	1
0.0205978	0.0130951	0.00290149	16.9.1.1.2	RNA	RNA processing	messenger ribonucleoprotein particle (mRNP)	AT5G02530.2	RNA-binding (RRM/RBD/RNP motifs) family protein	nucleus	2.19129	0	1.92495	0	30.566	290	0.0454711	0.068	2.517	0.0760193	0.375721	2.14125	AT5G02530.2;AT5G02530.1	5	5	4	4	3	3	3	2	1	1	1	2
0.00880852	0.00950313	0.00276078	17.1.1.1.5	Protein metabolism	protein synthesis	cytosolic ribosome	AT2G01250.1	Ribosomal protein L30/L7 family protein	cytosol	2.51456	+	1.99247	0	28.171	242	0.00705673	0.0143448	4.00771	0.107106	0.364727	1.89367	AT2G01250.1;AT2G01250.2	1	2	1	3	1	1	1	2	1	1	0	1
0.0812638	0.0683171	0.0433444	35.1	Not assigned	not assigned	not assigned	AT1G27310.1	nuclear transport factor 2A	cytosol,nucleus	3.65708	+	2.00454	0	13.527	122	0.0289571	0.0434872	2.85589	0.238203	0.504367	1.30972	AT1G27310.1	2	2	2	2	2	2	2	1	2	1	2	2
0.114168	0.0803647	0.025703	35.2	Not assigned	not assigned	not assigned	AT1G54410.1	dehydrin family protein	plasma membrane	3.09299	+	2.14168	0	10.796	98	0.0263343	0.0405563	2.92862	0.0963537	0.360508	1.96997	AT1G54410.1	1	1	1	1	1	1	1	1	1	1	1	1
0.0879286	0.0838297	0.0369065	10.4.3.2	Redox	hydrogen peroxide removal	peroxiredoxin activities	AT1G65980.1	thioredoxin-dependent peroxidase 1	cytosol	3.51314	+	2.47088	0	17.428	162	0.0213582	0.0372571	3.09109	0.175986	0.429176	1.53375	AT1G65980.1;AT1G65980.2;AT1G65970.1;AT1G60740.1	3	3	3	3	2	2	2	3	0	2	2	1
0.0692387	0.0677849	0.0411449	1900-02-04 04:48:00	Not assigned	not assigned	not assigned	AT3G51640.3	unknown protein	vacuole	5.33277	+	3.30878	0	92.285	819	0.0235077	0.0372877	3.01634	0.223651	0.477763	1.35686	AT3G51640.3;AT3G51650.4;AT3G51650.3;AT3G51650.2;AT3G51650.1;AT3G51640.2;AT3G51640.1	1	1	1	1	1	1	1	1	1	1	1	1

## Sheet: decreased
S2 Table. Excretome results.
mean riBAQ (%)	mean riBAQ (%)	mean riBAQ (%)		MapMan.org based	MapMan.org based	MapMan.org based				LFQ based		LFQ based
spi-mut	spi-sup	WT	BINCODE	Protein category Lvl1	Protein category Lvl2	Protein category Lvl3	Majority protein IDs	protein name (TAIR10)	SUBA5	log2‐fold changes: spi-WT	Significant spi_WT	log2‐fold changes: sup-WT	Significant sup_WT	Mol. weight [kDa]	Sequence length	Student's T-test p-value spi_WT	Student's T-test q-value spi_WT	Student's T-test Test statistic spi_WT	Student's T-test p-value sup_WT	Student's T-test q-value sup_WT	Student's T-test Test statistic sup_WT	Protein IDs	Peptides spi-mut-1	Peptides spi-mut-2	Peptides spi-mut-3	Peptides spi-mut-4	Peptides spi-sup-1	Peptides spi-sup-2	Peptides spi-sup-3	Peptides spi-sup-4	Peptides WT-1	Peptides WT-2	Peptides WT-3	Peptides WT-4
0.00264258	0.0338906	0.0068715	35.1	Not assigned	not assigned	not assigned	AT1G52040.1	myrosinase-binding protein 1	cytosol	-1.13905	0	1.05448	0	50.166	462	0.0365053	0.0542353	-2.68063	0.043345	0.490444	2.55249	AT1G52040.1;AT1G52030.3;AT1G52030.2;AT1G52030.1	4	4	7	6	10	8	9	6	6	6	6	4
0.00244322	0.00773311	0.00330609	17.1.1.1.12	Protein metabolism	protein synthesis	cytosolic ribosome	AT3G53430.1	Ribosomal protein L11 family protein	cytosol	-1.7834	+	0.744589	0	17.97	166	0.00606239	0.0157867	-4.14239	0.0395398	0.527226	2.62088	AT3G53430.1	1	1	1	1	2	2	2	2	1	2	1	1
0	0.0131665	0.00518374	18.13.3.1	Protein metabolism	protein modification	protein folding and quality control	AT1G33040.1	nascent polypeptide-associated complex subunit alpha-like protein 5	nucleus	-2.06536	+	0.682014	0	22.78	209	0.0139857	0.0287521	-3.42915	0.459551	0.750182	0.790093	AT1G33040.1	0	0	0	0	2	2	3	1	1	1	1	1
0.00320792	0.0290306	0.0105297	17.1.2.1.7	Protein metabolism	protein synthesis	cytosolic ribosome	AT5G10360.1	Ribosomal protein S6e	cytosol	-3.57464	+	0.603971	0	28.162	249	6.161e-05	0	-9.89221	0.116898	0.375273	1.83056	AT5G10360.1;AT5G10360.2	2	1	2	2	3	2	2	2	3	3	3	2
0.000715802	0.0111716	0.00704797	35.1	Not assigned	not assigned	peroxidases	AT1G71695.1	Peroxidase superfamily protein	extracellular	-2.33903	+	0.552654	0	39.559	358	0.0266857	0.0408684	-2.91843	0.608684	0.833572	0.539933	AT1G71695.1	0	2	1	1	2	3	3	0	4	3	4	2
0.00347623	0.021239	0.00685098	35.1	Not assigned	not assigned	not assigned	AT3G16470.1	Mannose-binding lectin superfamily protein	vacuole	-1.07439	0	0.489409	0	48.496	451	0.0402047	0.0591864	-2.60843	0.27721	0.552496	1.1949	AT3G16470.1;AT3G16470.4;AT3G16470.2;AT3G16470.3	3	5	4	6	9	14	12	5	5	5	5	5
0.124032	0.129908	0.124567	37578	Protein metabolism	protein modification	S-nitrosylation and denitrosylation	AT5G42980.1	thioredoxin 3	cytosol	-0.635924	+	0.465123	0	13.109	118	0.00300937	0.0105806	-4.79719	0.175267	0.429892	1.53674	AT5G42980.1	5	6	6	5	6	7	7	3	6	7	7	4
0.00241917	0.0156401	0.0118117	35.1	Not assigned	not assigned	not assigned	AT5G44720.1	Molybdenum cofactor sulfurase family protein	nucleus,vacuole	-1.02459	+	0.192359	0	34.798	308	0.00385216	0.0139412	-4.55969	0.565169	0.813662	0.608493	AT5G44720.1;AT5G44720.2	4	3	3	3	5	8	8	3	5	5	6	5
0.000928438	0.00323738	0.000862075	17.3.1.6.10	Protein metabolism	protein synthesis	translation initiation	AT5G37475.3	Translation initiation factor eIF3 subunit	cytosol	0	0	0.169773	0	25.168	225	1	1	0	0.74774	0.903666	0.336795	AT5G37475.3;AT5G37475.2;AT5G37475.1	1	1	1	1	2	2	2	0	0	1	1	1
0.536878	0.752769	0.616585	50.2.6	Amino acid metabolism	amino acid degradation	Cys	AT4G23600.1	Cystine lyase	vacuole	-0.645404	+	0.16161	0	47.038	422	0.0164397	0.029746	-3.29844	0.581023	0.822571	0.583167	AT4G23600.1;AT4G23600.2;AT4G23600.3	24	23	23	21	20	23	23	17	21	22	21	18
0.00352725	0.00677089	0.00603065	35.2	Not assigned	not assigned	metal handling	AT1G30470.3	SIT4 phosphatase-associated family protein	nucleus	-0.4999	+	0.0406027	0	84.901	768	0.00516481	0.013589	-4.28718	0.57964	0.823504	0.585358	AT1G30470.3;AT1G30470.2;AT1G30470.1	4	4	5	3	4	6	8	3	6	6	6	5
0.290994	0.675515	0.607559	10.4.1.3	Redox	hydrogen peroxide removal	ascorbate-glutathione cycle	AT1G19570.1	dehydroascorbate reductase	peroxisome	-0.883706	+	0.0296679	0	23.641	213	0.00404846	0.0141714	-4.51279	0.918873	0.980998	0.106216	AT1G19570.1;AT1G19550.1	12	12	11	9	13	20	17	10	14	16	19	10
0.000646384	0.00136208	7.65728e-05	1900-02-04 02:24:00	Not assigned	not assigned	not assigned	AT5G55230.3	microtubule-associated proteins 65-1	cytosol	0	0	0.0205197	0	65.784	587	1	1	0	0.930633	0.980607	0.0907659	AT5G55230.3;AT5G55230.1;AT5G55230.2	3	1	1	3	2	3	3	2	1	1	1	0
0.011516	0.0501962	0.0239312	35.1	Not assigned	not assigned	not assigned	AT5G16050.2	general regulatory factor 5	cytosol	-0.853197	+	0.00733614	0	30.182	268	0.000560591	0.0129091	-6.64558	0.955695	0.989684	0.0579175	AT5G16050.2;AT5G16050.1	9	10	10	8	12	11	12	10	9	10	10	10
0.0354559	0.0626392	0.0632695	19.5.5.6.3	Protein metabolism	protein degradation	peptidase families	AT2G24200.2	Cytosol aminopeptidase family protein	cytosol	-0.757854	+	-0.00395203	0	54.509	520	1.94631e-05	0	-12.0883	0.970144	0.990433	-0.0390157	AT2G24200.2;AT2G24200.1;AT2G24200.3	10	11	11	8	11	14	13	5	11	11	12	10
0.00429769	0.0108263	0.0111858	37608	Protein metabolism	protein modification	S-glutathionylation and deglutathionylation	AT5G20500.1	Glutaredoxin family protein	vacuole	-2.3818	+	-0.00846577	0	14.827	135	0.000810244	0.008875	-6.20185	0.987824	0.995521	-0.015908	AT5G20500.1	1	1	1	0	1	1	1	0	1	1	1	1
0.535636	0.708604	0.751224	2.1.3.1	Cellular respiration	glycolysis	methylglyoxal degradation	AT1G11840.4	glyoxalase I homolog	cytosol	-0.487734	+	-0.0265551	0	31.928	283	0.00993001	0.0224854	-3.71336	0.792778	0.925118	-0.274675	AT1G11840.4;AT1G11840.3;AT1G11840.2;AT1G11840.1;AT1G11840.6;AT1G11840.5	12	13	12	11	12	15	15	11	14	14	15	13
0.0669698	0.133253	0.133826	38760	DNA	histone	histone chaperone activities	AT2G19480.3	nucleosome assembly protein 1;2	nucleus	-0.832057	+	-0.0529051	0	42.846	372	0.0234167	0.0374444	-3.01935	0.843422	0.942662	-0.206243	AT2G19480.3;AT2G19480.2;AT2G19480.1	8	9	8	8	9	8	9	8	7	9	8	8
0.0381419	0.0720247	0.0824304	3.1.4.1.2	Carbohydrate metabolism	carbohydrate degradation	sucrose	AT1G12240.1	Glycosyl hydrolases family 32 protein	vacuole	-0.780842	+	-0.0888944	0	73.843	664	0.00677537	0.0150361	-4.04356	0.677589	0.862214	-0.436725	AT1G12240.1	13	13	13	13	14	14	14	11	15	15	15	13
0.0290176	0.0581994	0.0514521	35.1	Not assigned	not assigned	not assigned	AT1G52000.2	Mannose-binding lectin superfamily protein	nucleus	-0.908892	+	-0.0948353	0	73.938	730	0.00973817	0.0212549	-3.72987	0.516356	0.79653	-0.689361	AT1G52000.2;AT1G52000.1	15	14	16	12	18	20	18	12	16	17	17	11
0	0.00704361	0.00204338	20.2.3.2	Cell	cytoskeleton	microfilament network	AT4G34490.1	cyclase associated protein 1	cytosol	-2.3947	+	-0.112538	0	50.969	476	0.0126776	0.0249912	-3.5096	0.907963	0.976138	-0.120577	AT4G34490.1;AT4G34490.2	0	0	0	0	4	4	5	0	2	2	1	2
0.560345	0.693158	0.653838	1900-02-04 02:24:00	Not assigned	not assigned	not assigned	AT5G02240.1	NAD(P)-binding Rossmann-fold superfamily protein	cytosol	-0.353792	+	-0.145101	0	27.103	253	0.001439	0.00897561	-5.55531	0.424061	0.72105	-0.857559	AT5G02240.1	15	15	15	14	14	15	15	12	14	13	14	13
0.157003	0.28485	0.392025	11.3.2.1.4	Hormone metabolism	brassinosteroid	perception and signal transduction	AT2G24940.1	membrane-associated progesterone binding protein 2	cytosol	-1.1955	+	-0.213173	0	11.031	100	0.0181077	0.0304478	-3.22129	0.539117	0.796744	-0.651075	AT2G24940.1	9	8	8	6	7	8	8	4	5	7	7	4
0.000877055	0.00334929	0.00205282	9.3.3.1.9	Secondary metabolism	glucosinolates	Met to glucosinolates	AT1G74100.1	Sulfotransferase	cytosol	-1.07829	+	-0.226639	0	39.219	338	0.0147105	0.0302521	-3.38807	0.661561	0.853275	-0.460226	AT1G74100.1	2	2	1	1	1	4	4	3	2	2	2	3
0.00431525	0.0319599	0.0367473	35.1	Not assigned	not assigned	not assigned	AT1G74560.1	NAP1-related protein 1	cytosol,nucleus	-2.73174	+	-0.234304	0	29.416	256	0.0234805	0.0375448	-3.01724	0.172925	0.429692	-1.54658	AT1G74560.1;AT1G74560.3;AT1G18800.1	3	2	1	1	6	6	6	3	5	7	7	4
0.00280599	0.00721183	0.00463891	50.1.10	Not assigned	not assigned	oxidoreductase acting on diphenol or related substance as donor	AT4G12420.2	Cupredoxin superfamily protein	extracellular,plasma membrane	-0.513608	+	-0.264768	0	65.637	587	0.00398	0.0143768	-4.52885	0.277907	0.548332	-1.19298	AT4G12420.2;AT4G12420.1	5	3	5	5	4	5	5	4	5	6	5	3
0.0083004	0.0146749	0.0167696	26.1.3.1	Signalling	light	UV-B light	AT5G63860.1	Regulator of chromosome condensation (RCC1) family protein	cytosol,nucleus	-0.704203	+	-0.288321	0	47.118	440	2.95548e-05	0	-11.2452	0.382948	0.674654	-0.941172	AT5G63860.1	8	8	8	8	9	10	8	4	7	9	9	9
0.108348	0.288288	0.350077	4.1.2.2.6.2.1	Amino acid metabolism	amino acid synthesis	Met	AT5G17920.2	Met synthase	cytosol	-1.44754	+	-0.293992	0	84.356	765	8.58048e-05	0	-9.33171	0.367796	0.661057	-0.973731	AT5G17920.2;AT5G17920.1	22	24	23	21	23	27	28	15	21	22	23	22
0.00042504	0.00141864	0.0018263	50.3.2	Carbohydrate metabolism	carbohydrate handling	beta 1,3 glucan hydrolases	AT4G31140.1	O-Glycosyl hydrolases family 17 protein	plasma membrane	-1.51979	+	-0.310911	0	52.715	484	0.000955664	0.00860606	-6.01057	0.344009	0.644826	-1.02705	AT4G31140.1;AT5G20870.1	1	1	1	1	2	3	3	0	2	3	2	2
0.02608	0.042648	0.0560017	35.2	Not assigned	not assigned	not assigned	AT1G21680.1	DPP6 N-terminal domain-like protein	extracellular	-0.641867	+	-0.31456	0	78.441	706	0.0123274	0.0241786	-3.53269	0.124878	0.384235	-1.78288	AT1G21680.1	10	12	11	9	11	14	12	6	17	18	16	13
0.000892047	0.00172213	0.00125887	19.2.2.2.12	Protein metabolism	protein degradation	26S proteasome	AT2G26590.4	regulatory particle non-ATPase 13	nucleus	-1.06164	+	-0.33173	0	32.771	296	0.00304616	0.0104127	-4.78533	0.440285	0.732499	-0.826228	AT2G26590.4;AT2G26590.3;AT2G26590.2;AT2G26590.1	2	2	2	2	1	1	1	1	1	1	1	1
0.0321282	0.0507242	0.046888	50.5.3	Redox	thioredoxin	PDIL	AT1G77510.1	PDI-like 1-2	endoplasmic reticulum	-0.753581	+	-0.340737	0	56.364	508	0.000716896	0.0101429	-6.34666	0.0367155	0.528714	-2.67633	AT1G77510.1	18	20	20	17	20	21	18	16	19	19	20	12
0.00464811	0.0178377	0.016471	21.6.1.4	Cell	cell wall	lignin	AT4G34050.1	S-adenosyl-L-methionine-dependent methyltransferases superfamily protein	cytosol	-1.35724	+	-0.352375	0	29.155	259	0.00265416	0.0099661	-4.92099	0.339349	0.639447	-1.03784	AT4G34050.1;AT4G34050.3;AT4G34050.2	2	2	2	2	5	4	4	3	5	6	5	5
0.0266926	0.0333871	0.0545146	18.1.7.1	Protein metabolism	protein modification	N-linked glycosylation	AT3G55260.1	beta-hexosaminidase 1	extracellular	-0.640831	+	-0.372179	0	61.229	541	0.0104915	0.0220571	-3.66701	0.00528989	1	-4.26537	AT3G55260.1;AT1G65590.1	9	9	6	7	4	7	6	4	8	10	10	7
0.0434373	0.0583213	0.0777673	35.1	RNA	RNA regulation of transcription	putative transcription regulator	AT3G61260.1	Remorin family protein	plasma membrane	-0.598224	+	-0.378834	0	23.144	212	0.010005	0.0222692	-3.70701	0.0989978	0.354959	-1.95045	AT3G61260.1	4	4	3	3	5	5	5	4	4	4	4	4
0.584846	0.699071	1.32704	35.1	Not assigned	not assigned	not assigned	AT3G56800.1	calmodulin 3	cytosol	-0.555001	+	-0.407819	0	16.819	149	0.00433566	0.0137778	-4.4486	0.0175653	1	-3.2455	AT3G56800.1;AT2G41110.1;AT2G27030.1;AT2G27030.3;AT5G21274.1;AT3G43810.1;AT2G41110.2;AT3G43810.2;AT5G37780.4;AT3G43810.4;AT3G43810.3;AT1G66410.4;AT1G66410.3	8	9	7	8	7	8	8	6	8	9	10	10
0.00961522	0.0195881	0.021782	4.1.2.2.6.4.5	Amino acid metabolism	amino acid synthesis & degradation	Met salvage cycle	AT4G14716.1	acireductone dioxygenase 1	cytosol	-0.515718	+	-0.421494	0	22.588	192	0.00690333	0.0146824	-4.02705	0.0353883	0.552	-2.70398	AT4G14716.1;AT4G14710.2;AT4G14710.1;AT4G14710.3;AT4G14716.2;AT4G14710.4;AT4G14710.6;AT4G14710.5	6	6	4	5	5	8	8	5	4	4	4	4
0.0312477	0.0316673	0.0474018	35.2	Not assigned	not assigned	not assigned	AT4G26630.2	DEK domain-containing chromatin associated protein	nucleus	-0.463346	+	-0.441275	0	85.248	763	0.00654456	0.0152195	-4.07423	0.0718372	0.3724	-2.18226	AT4G26630.2;AT4G26630.1	18	17	15	17	19	16	20	12	22	18	23	14
0.261778	0.423258	0.601568	10.2.2.3	Redox	enzymatic reactive oxygen species scavengers	superoxide dismutase activities	AT5G18100.2	copper/zinc superoxide dismutase 3	cytosol	-0.953183	+	-0.492007	0	14.412	137	0.00527026	0.0134054	-4.26876	0.0773467	0.360308	-2.12871	AT5G18100.2;AT5G18100.1	2	3	3	2	2	4	4	2	4	4	6	3
0.00855404	0.0167033	0.0246984	26.3.2.3.2	Stress	abiotic stress	temperature	AT1G79930.1	heat shock protein 91	cytosol	-0.831771	+	-0.494214	0	91.749	831	0.00226371	0.00984	-5.08082	0.0917701	0.362679	-2.00514	AT1G79930.1;AT1G79930.2	11	13	12	7	9	9	11	8	8	8	7	8
0.0520267	0.0701311	0.137918	18.13.1.1.2	Protein metabolism	protein modification	protein folding and quality control	AT1G56340.1	calreticulin 1a	endoplasmic reticulum	-0.973494	+	-0.512672	0	48.527	425	0.00874818	0.0204898	-3.82123	0.135074	0.388558	-1.72614	AT1G56340.1;AT1G56340.2	18	16	16	17	13	14	17	16	19	17	19	19
0.0332052	0.116472	0.139769	35.1	RNA	RNA regulation of transcription	Nucleosome/chromatin assembly factor group	AT1G20696.3	high mobility group B3	nucleus	-1.75411	+	-0.540505	0	11.257	98	0.000364937	0.0105882	-7.19412	0.39168	0.68623	-0.922861	AT1G20696.3;AT1G20696.4;AT1G20696.1;AT1G20693.2;AT1G20693.3;AT1G20693.1;AT1G20696.5;AT1G20696.2	2	2	2	2	1	2	2	2	2	2	2	2
0.000837722	0.0047096	0.00310282	18.13.1.1.1	Protein metabolism	protein modification	protein folding and quality control	AT5G61790.1	calnexin 1	endoplasmic reticulum	-0.61719	+	-0.583924	0	60.485	530	0.0177013	0.0302595	-3.23935	0.0437399	0.482486	-2.54576	AT5G61790.1;AT5G07340.1;AT5G07340.2	2	3	2	2	3	4	6	3	2	3	2	5
0.0112016	0.00961391	0.0181499	50.5.3	Redox	thioredoxin	PDIL	AT5G60640.2	PDI-like 1-4	endoplasmic reticulum	-0.665432	+	-0.615836	0	59.434	536	0.0212812	0.0375252	-3.09391	0.158212	0.422348	-1.61143	AT5G60640.2;AT5G60640.1;AT5G60640.3	9	9	10	10	3	6	6	8	7	6	7	6
0.00356156	0.00490751	0.00723938	35.1	Not assigned	not assigned	phosphatases	AT1G13750.1	Purple acid phosphatases superfamily protein	extracellular	-1.26041	+	-0.621435	0	68.241	613	0.00406305	0.0139718	-4.50941	0.103948	0.359015	-1.91525	AT1G13750.1	5	5	5	5	5	4	4	3	4	5	4	3
0.00185437	0.00387309	0.00776274	1900-02-04 02:24:00	Not assigned	not assigned	not assigned	AT4G38710.1	glycine-rich protein	nucleus	-1.0889	+	-0.651108	0	48.987	452	0.00617086	0.0151795	-4.12654	0.0882817	0.363439	-2.03312	AT4G38710.1;AT4G38710.2	2	1	1	2	3	3	4	2	5	5	6	4
0.0740083	0.206894	0.35557	35.2	Not assigned	not assigned	not assigned	AT1G09310.1	unkown protein, DUF538	cytosol	-1.17176	+	-0.683652	0	19.947	179	0.0085575	0.0202083	-3.84014	0.0682653	0.374613	-2.21928	AT1G09310.1	7	7	7	6	7	9	9	8	10	10	10	7
0.00636735	0.00760716	0.0131235	35.2	Nucleotide metabolism	nucleotide phosphotransfer and pyrophosphatases	unknown	AT4G29680.1	Alkaline-phosphatase-like family protein	extracellular	-0.821833	0	-0.75858	0	54.678	496	0.0354842	0.0522857	-2.70194	0.0388853	0.552552	-2.63334	AT4G29680.1	5	4	4	4	5	6	5	5	5	5	5	4
0.0375241	0.0628307	0.110558	50.3.4	Not assigned	not assigned	hydrolase acting on peptide bond (peptidase)	AT1G78680.2	gamma-glutamyl hydrolase 2	vacuole	-1.26857	+	-0.772104	0	36.957	333	0.00748029	0.0157333	-3.95666	0.0577539	0.374215	-2.34114	AT1G78680.2;AT1G78680.1	5	7	7	5	7	10	9	4	7	8	10	4
0	0.000208651	0.00100958	35.2	Not assigned	not assigned	not assigned	AT2G22795.3	unknown protein	golgi	-1.30049	+	-0.794043	0	77.919	697	0.0083926	0.0185263	-3.85688	0.0758577	0.380141	-2.14279	AT2G22795.3;AT2G22795.2;AT2G22795.1	0	0	0	0	0	1	1	1	1	1	1	1
0.0217688	0.0147872	0.0244699	16.4.3.4	RNA	RNA processing	RNA splicing	AT5G27720.1	Small nuclear ribonucleoprotein family protein	nucleus	-0.946627	+	-0.884172	0	14.323	129	0.0241298	0.0382313	-2.99609	0.0419073	0.505294	-2.57755	AT5G27720.1	3	3	3	3	2	2	2	2	2	1	1	2
0	0.013685	0.0266715	35.1	Not assigned	not assigned	not assigned	AT1G14540.1	Peroxidase superfamily protein	extracellular	-3.83609	+	-0.901465	0	34.411	315	0.0106067	0.0222264	-3.65784	0.558309	0.818	-0.619586	AT1G14540.1	0	0	0	0	4	8	7	1	7	7	7	2
0.000806023	0.00100055	0.00120058	19.2.2.2.1	Protein metabolism	protein degradation	26S proteasome	AT2G20580.1	26S proteasome regulatory subunit S2 1A	cytosol,nucleus	-1.19483	0	-0.973992	0	98.143	891	0.0431971	0.0641311	-2.55503	0.162921	0.42781	-1.59007	AT2G20580.1;AT4G28470.1	4	3	2	4	1	2	2	4	2	1	2	2
0.000767221	0.00190325	0.00400957	11.3.2.1.4	Hormone metabolism	brassinosteroid	perception and signal transduction	AT3G48890.1	membrane-associated progesterone binding protein 3	endoplasmic reticulum	-1.60362	0	-1.06715	0	25.382	233	0.0414834	0.0617333	-2.58511	0.0742738	0.377542	-2.15808	AT3G48890.1	1	1	1	1	1	3	4	0	2	2	2	0
0.00288777	0.00392347	0.010135	39147	Nucleotide metabolism	deoxynucleotide metabolism	dUTP diphosphatase	AT3G46940.1	DUTP-PYROPHOSPHATASE-LIKE 1	nucleus	-1.11068	+	-1.11131	0	17.557	166	0.0180025	0.0306767	-3.22593	0.0453985	0.455902	-2.51818	AT3G46940.1;AT3G46940.2	2	2	2	2	1	2	2	1	2	1	2	2
0.000649664	0.00046703	0.0027768	4.2.8.1	Amino acid metabolism	amino acid degradation	Trp/Met	AT1G80360.4	Aromatic amino transferase	cytosol	-1.5079	+	-1.19451	0	43.761	394	0.000973012	0.00835294	-5.99	0.0617887	0.379014	-2.29183	AT1G80360.4;AT1G80360.3;AT1G80360.2;AT1G80360.1	1	1	1	1	1	1	1	0	2	2	2	2
0.000142704	0.000812211	0.00221292	35.1	Not assigned	not assigned	not assigned	AT1G29470.2	S-adenosyl-L-methionine-dependent methyltransferases superfamily protein	golgi	-2.69576	+	-1.36954	0	87.204	770	0.00608269	0.0155789	-4.1394	0.141678	0.398651	-1.69157	AT1G29470.2;AT1G29470.1;AT2G34300.3;AT2G34300.2;AT2G34300.1;AT3G51070.2;AT3G51070.1	1	0	0	1	1	3	1	2	2	1	2	1
0.000739766	0.000770965	0.0025208	3.1.2.5	Carbohydrate metabolism	carbohydrate synthesis	sucrose	AT1G23190.1	Phosphoglucomutase/phosphomannomutase family protein	cytosol	-2.2012	0	-1.44436	0	63.17	583	0.0384951	0.0586358	-2.64088	0.142065	0.395724	-1.6896	AT1G23190.1	6	6	6	6	8	8	8	2	6	8	8	6
0.0136539	0.0197727	0.0457473	35.1	Hormone metabolism	auxin	auxin	AT3G07390.1	auxin-responsive family protein	plasma membrane	-4.07643	+	-1.56258	0	27.926	273	0.00630643	0.0148	-4.10716	0.304315	0.585882	-1.1231	AT3G07390.1;AT3G07390.2	1	1	1	1	2	2	2	0	2	2	2	1
0.000634468	0.000809803	0.00355229	3.1.2.6	Carbohydrate metabolism	carbohydrate synthesis	sucrose	AT5G17310.6	UDP-glucose pyrophosphorylase 2	vacuole	-2.22945	+	-1.61862	0	37.234	336	0.017881	0.0305455	-3.23131	0.0462318	0.425244	-2.50473	AT5G17310.6;AT5G17310.4	13	13	13	12	11	11	11	12	10	9	11	11
0.00104085	0.00478915	0.0238951	50.2.4	Cell	cell wall	modification	AT5G57560.1	Xyloglucan endotransglucosylase/hydrolase family protein	extracellular	-3.25925	+	-1.6668	0	32.093	284	0.000643792	0.0105185	-6.47606	0.0460463	0.445023	-2.5077	AT5G57560.1;AT4G25810.1	2	2	2	1	2	4	2	0	5	5	5	4
0.00159376	0.000519438	0.00507738	7.7.1.1	Coenzyme metabolism	pyridoxalphosphate	pyridoxal 5'-phosphate synthase complex	AT2G38230.1	pyridoxine biosynthesis 1.1	cytosol	-2.07852	+	-1.75661	0	32.862	309	0.0172145	0.0295504	-3.26159	0.0542697	0.366033	-2.3867	AT2G38230.1;AT2G38210.1;AT3G16050.1	1	2	1	1	1	1	1	0	3	5	4	1
0.00187486	0.00208815	0.00636521	50.3.4	Protein metabolism	protein degradation	cysteine protease	AT3G19400.1	Cysteine proteinases superfamily protein	extracellular	-1.40759	+	-1.76394	0	40.29	362	0.030542	0.0448447	-2.81531	0.0798719	0.354125	-2.10546	AT3G19400.1;AT3G19400.2	1	1	1	1	1	1	1	1	2	1	2	1
0.0015728	0.00770334	0.0138139	1900-02-04 02:24:00	Not assigned	not assigned	not assigned	AT3G22060.1	Receptor-like protein kinase-related family protein	extracellular	-2.17936	0	-2.22659	0	27.863	252	0.0592973	0.0854615	-2.32187	0.0803774	0.35249	-2.1009	AT3G22060.1	2	1	2	2	1	5	6	0	3	5	5	2
0.0255943	0.0405258	0.0894824	21.4.1.1.2.2	Cell	cell wall	hydroxyproline-rich glycoproteins	AT5G44130.1	FASCICLIN-like arabinogalactan protein 13 precursor	extracellular,plasma membrane	-2.02973	+	-2.23864	0	26.205	247	0.00114005	0.0094359	-5.8111	0.0784607	0.363739	-2.11836	AT5G44130.1	3	3	3	2	2	2	2	0	3	4	4	3
0.010127	0.0199881	0.143468	36942	Cell	cytoskeleton	microfilament network	AT3G12110.1	actin-11	cytosol	-2.65138	0	-2.48341	0	41.674	377	0.0393856	0.0592457	-2.62379	0.136521	0.390204	-1.71843	AT3G12110.1;AT5G59370.2;AT5G59370.1;AT3G46520.2;AT3G46520.1	5	7	6	5	4	7	5	2	9	10	8	7
