# Supplementary material for: Mutations in RABE1C suppress the spirrig mutant phenotype
Source: PLoS One. 2024 Jun 17;19(6):e0304001. doi: 10.1371/journal.pone.0304001 (PMC11182498; doi:10.1371/journal.pone.0304001)
Supplement: S3 Table — (XLSX) [file pone.0304001.s005.xlsx]

## Sheet: S3 Table
S3 Table. Primer list.
ID	Gene	Sequence
1-1	AT1G04570	aacatccaacggtctgaacc
	AT1G04570	cgtgtccggtgaaaaagagt
1-5	AT1G47395	cacttccgaatacgatgtcc
	AT1G47395	ggttgtagcgactttgtttgt
2-1	AT2G01590	cccatgcttcctcctattgc
	AT2G01590	ggaggctcttgaactcacac
2-5	AT2G21590	ccatcaccgtgtgagttgg
	AT2G21590	gctagggttttttgtgaagttc
2-7	AT2G35410	cttctttcaaggatctcttgc
	AT2G35410	ccatgaattcacctctctattc
2-8	AT2G46520	attagattaaaagacttgtacgg
	AT2G46520	ccaactcgagaagacttggg
3-3	AT3G14570	cgtgaccatcttcttgttcg
	AT3G14570	cggttttattgtagacgcctt
3-5	AT3G30436	acaacttcactgtgtttcacc
	AT3G30436	gctgagcacgaagaacttga
III-16.853	AT3G45950	tttctcatttggatctgtatatgg
	AT3G45950	gagtcttgaatttgactatgatgg
III-17.131	AT3G46614	cagtgttcaagaaagaaagagcta
	AT3G46614	gtttactgctaacagcattgtttt
III-17.143	AT3G46630	tgaagtgacgaaatgttgttagta
	AT3G46630	tttttctgatgaaactaggtgaga
III-17.210	AT3G46820	agtattgaccatgaatatcacctg
	AT3G46820	taatgttaagctaaaggagcaatg
III-17.261	AT3G46960	tcttgatctccatacatttgttct
	AT3G46960	gagaatcagtgggattttgatt
III-17.284	AT3G47180	gagagaacctattttgggtatgat
	AT3G47180	ataaggttctcgagtttaatttcc
3-19	AT3G47348	gcacggtgcacaaatgat
	AT3G47348	ccacaatgcgtacatgct
4-7	AT4G35870	ccaatgattggtcactactgc
	AT4G35870	ggtcatcaattcatttcttaagc
5-2	AT5G23010	tatccaatcgtcacaagatcc
	AT5G23010	ggattggatcctaattatataaaa
5-3	AT5G24610	cagctgccttcaagtattcc
	AT5G24610	gctgtgtttttgtagagagcg
5-6	AT5G40060	cgtcaaagacgacacatgg
	AT5G40060	gctcatgcttcctcccattg
5-7	AT5G48910	ataagataggtttggcaaatgg
	AT5G48910	cctactattcaaattgtttaagaa
J1526	RabE1c gen	ggggcgcgccttctctttctgatttcttcttga
J1527	RabE1c gen	tttctagatttttcatgttcgttagggttttag
J1529	RabE1c	ggggacaagtttgtacaaaaaagcaggcttaatggctgctccacctgctagagc
J1530	RabE1c	ggggaccactttgtacaagaaagctgggtatcmagttccacagcatgcagatttctgt
J1537	RabE1c DN	gatcttggtagggatcaaggctgacatgga
J1538	RabE1c DN	tccatgtcagccttgatccctaccaagatc
J1655	CLC2	ggggacaagtttgtacaaaaaagcaggctcaatgtctgcctttgaagacgattcc
J1656	CLC2	ggggaccactttgtacaagaaagctgggtatccagcagcagtaactgcctcagtgg
